# Supplementary material for: Blockade of STING activation alleviates microglial dysfunction and a broad spectrum of Alzheimer’s disease pathologies
Source: Exp Mol Med. 2024 Sep 2;56(9):1936–51. doi: 10.1038/s12276-024-01295-y (PMC11447230; doi:10.1038/s12276-024-01295-y)
Supplement: Supplementary file 2 — Supplementary Table 1 [file 12276_2024_1295_MOESM2_ESM.xlsx]

## Sheet: primary antibodies
Supplementary Table 1. List of antibodies used in the study
Antibodies listed down are commercially available and validated by manufacturers.
Anti-tau13 antibody is discontinued by manufacturer. HT7 antibody (Thermo Fisher Scientific, Cat. #MN1000) can be used as an alternative.
	target name	host	isotype	clonality	vendor	catalog number
1	cGAS	Rabbit	IgG	D1D3G	Cell signaling technology	#15102
2	cGAS (mouse specific)	Rabbit	IgG	D3O8O	Cell signaling technology	#31659
3	STING	Rabbit	IgG	D2P2F	Cell signaling technology	#13647
4	STING	Rabbit	IgG	n.a	Novus Biologials	#NBP2-24683
5	p-STING (Ser366)	Rabbit	IgG	n.a	Thermo Fisher Scientific	#PA5-105674
6	AIM2	Rabbit	IgG	n.a	abcam	#ab93015
7	Amyloid-β	Rabbit	IgG	D54D2	Cell signaling technology	#8243S
8	Amyloid-β (biotinylated antibody)	Mouse	IgG	4G8	Merck	#SIG-39137
9	Amyloid-β	Mouse	IgG1, κ	clone 6E10	Biolegend	#803001
10	tau13 (total human tau)	Mouse	IgG	B11E8	abcam	#ab19030
11	p-tau [pT181]	Rabbit	IgG	n.a	Thermo Fisher Scientific	#701530
12	p-tau [pS356]	Rabbit	IgG	n.a	Thermo Fisher Scientific	#44-751G
13	p-tau [pS396]	Rabbit	IgG	n.a	Thermo Fisher Scientific	#44-752G
14	p-tau [pS422]	Rabbit	IgG	n.a	Thermo Fisher Scientific	#44-764ZG
15	AT8 [pS202,pT205]	Mouse	IgG	AT8	Thermo Fisher Scientific	#MN1020
16	β-actin	Mouse	IgG	8H10D10	Cell signaling technology	#3700S
17	Iba1	Rabbit	IgG	n.a	Wako	#019-19741
18	Iba1	Guinea pig	IgG	n.a	Synaptic Systems	#234-308
19	GFAP	Mouse	IgG	ASTRO6	Thermo Fisher Scientific	#MA5-12023
20	GFAP	Rat	IgG	2.2B10	Thermo Fisher Scientific	#13-0300
21	gamma H2A.X (pS139)	Mouse	IgG	3F2	abcam	#ab22551
22	phospho-Histone H2A.X (Ser139)	Mouse	IgG	3F2	Thermo Fisher Scientific	#MA1-2022
23	IL-1β/IL-1F2	Goat	IgG	n.a	R&D systems	#AF-201-NA
24	dsDNA	Mouse	IgG	AE2	Merck	#MAB1293
25	DNA	Mouse	IgM	n.a	Progen	#61014
26	Tom20	Rabbit	IgG	fl-145	Santa cruz	# sc-11415
27	ISG15	Rabbit	IgG	n.a	Proteintech	#15981-1-AP
28	p-STAT1 (Tyr701)	Rabbit	IgG	58D6	Cell signaling technology	#9167
29	STAT1	Rabbit	IgG	n.a	Upstate	#CT 06-501
30	p-IRF3	Rabbit	IgG	4D4G	Cell signaling technology	#4947
31	IRF3	Rabbit	IgG	D83B9	Cell signaling technology	#4302
32	p-TBK1	Rabbit	IgG	D52C2	Cell signaling technology	#5483S
33	TBK1	Rabbit	IgG	D1B4	Cell signaling technology	#3504S
34	p-NF-kB p65 (Ser536)	Rabbit	IgG	93H1	Cell signaling technology	#3033S
35	NF-kB p65	Rabbit	IgG	D14E12	Cell signaling technology	#8242S
36	NLRP3	Rabbit	IgG	n.a	Thermo Fisher Scientific	#PA5-79740
37	LC3B	Rabbit	IgG	n.a	Cell signaling technology	#2775S
38	IFITM3 (Fragilis)	Rabbit	IgG	n.a	abcam	#ab15592
39	MX1	Rabbit	IgG	n.a	Proteintech	#13750-1-AP
40	PSD95	Mouse	IgG	clone 7E3	Cell signaling technology	#36233S
41	PSD95	Rabbit	IgG	n.a	Thermo Fisher Scienctific	#51-6900
42	Synaptophysin	Mouse	IgG	n.a	Merck	#MAB5258
43	CD68	Rat	IgG	n.a	Biorad	#mca1957
44	iNOS	Mouse	IgG	n.a	Enzo Life Science	#ADI-905-431-1
45	MAP2	Chicken	IgG	n.a	abcam	#ab5392

## Sheet: secondary antibodies
Supplementary Table 1. List of antibodies used in the study
Following secondary antibodies purchased from Thermo Fisher Scientific were used for Immunofluoroscence staining.
	secondary antibodies name	host	vendor	catalog number
1	anti-Mouse IgG (H+L) Cross-Adsorbed Secondary Antibody, Alexa Fluor™ 488	Goat	Thermo Fisher Scientific	A11001
2	anti-Mouse IgG, IgM (H+L) Secondary Antibody, Alexa Fluor™ 488	Goat	Thermo Fisher Scientific	A10680
3	anti-Mouse IgG (H+L) Highly Cross-Adsorbed Secondary Antibody, Alexa Fluor™ 594	Donkey	Thermo Fisher Scientific	A21203
4	anti-Mouse IgG (H+L) Highly Cross-Adsorbed Secondary Antibody, Alexa Fluor™ 647	Goat	Thermo Fisher Scientific	A21235
5	anti-Rabbit IgG (H+L) Highly Cross-Adsorbed Secondary Antibody, Alexa Fluor™ 488	Goat	Thermo Fisher Scientific	A11034
6	anti-Rabbit IgG (H+L) Highly Cross-Adsorbed Secondary Antibody, Alexa Fluor™ 594	Goat	Thermo Fisher Scientific	A11037
7	anti-Rabbit IgG (H+L) Highly Cross-Adsorbed Secondary Antibody, Alexa Fluor™ 647	Goat	Thermo Fisher Scientific	A21245
8	anti-Rat IgG (H+L) Cross-Adsorbed Secondary Antibody, Alexa Fluor™ 488	Goat	Thermo Fisher Scientific	A11006
9	anti-Rat IgG (H+L) Cross-Adsorbed Secondary Antibody, Alexa Fluor™ 647	Goat	Thermo Fisher Scientific	A21247
10	anti-Guinea Pig IgG (H+L) Highly Cross-Adsorbed Secondary Antibody, Alexa Fluor™ 488	Goat	Thermo Fisher Scientific	A11073
11	anti-Guinea Pig IgG (H+L) Highly Cross-Adsorbed Secondary Antibody, Alexa Fluor™ 594	Goat	Thermo Fisher Scientific	A11076
12	Streptavidin, Alexa Fluor™ 594 Conjugate	n.a	Thermo Fisher Scientific	S32356
