# Supplementary material for: Blockade of STING activation alleviates microglial dysfunction and a broad spectrum of Alzheimer’s disease pathologies
Source: Exp Mol Med. 2024 Sep 2;56(9):1936–51. doi: 10.1038/s12276-024-01295-y (PMC11447230; doi:10.1038/s12276-024-01295-y)
Supplement: Supplementary file 3 — Supplementary Table 2 [file 12276_2024_1295_MOESM3_ESM.xlsx]

## Sheet: A_WTvsdKI_DEG
Supplementary Table 2_Differentially expressed genes in microglia_DESeq2 analysis_group A
*Raw data can be accessed from NCBI SRA after May 1th, 2024 (https://www.ncbi.nlm.nih.gov/bioproject) (Bioproject ID: PRJNA1086227).
ensembl ID	gene symbol	baseMean	negative pvalue	log2FoldChange	lfcSE	stat	pvalue	padj
ENSMUSG00000068129	Cst7	3371.89	0	6.11213	0.146835	41.6258	0	0
ENSMUSG00000022265	Ank	1147.49	0	3.64624	0.0967411	37.6907	0	0
ENSMUSG00000029816	Gpnmb	827.421	185.801	7.17041	0.246168	29.1281	1.58051e-186	8.77498e-183
ENSMUSG00000052688	Rab7b	413.501	149.121	3.81893	0.146476	26.0721	7.56597e-150	3.15047e-146
ENSMUSG00000020053	Igf1	657.418	141.678	5.4986	0.216419	25.4072	2.09791e-142	6.98857e-139
ENSMUSG00000014599	Csf1	685.29	141.33	3.51594	0.138555	25.3757	4.67332e-142	1.29731e-138
ENSMUSG00000002602	Axl	392.472	136.417	3.17014	0.127179	24.9266	3.82789e-137	9.10819e-134
ENSMUSG00000025854	Fam20c	213.08	118.269	3.37371	0.145463	23.1928	5.37949e-119	1.12001e-115
ENSMUSG00000062082	Cd200r4	209.777	108.299	4.09003	0.184378	22.1829	5.02699e-109	9.30328e-106
ENSMUSG00000027698	Nceh1	220.206	99.4111	2.47316	0.116426	21.2423	3.88066e-100	6.46362e-97
ENSMUSG00000000982	Ccl3	347.442	84.1978	3.40095	0.174157	19.5281	6.34125e-85	9.6018e-82
ENSMUSG00000030329	Pianp	140.706	83.5166	4.97048	0.255581	19.4478	3.04347e-84	4.22434e-81
ENSMUSG00000039313	Minar1	130.433	83.2705	4.8733	0.250959	19.4187	5.36389e-84	6.87238e-81
ENSMUSG00000006800	Sulf2	223.276	83.1316	3.15757	0.162743	19.4023	7.38653e-84	8.78786e-81
ENSMUSG00000033350	Chst2	328.11	81.8709	3.0723	0.159579	19.2525	1.34627e-82	1.4949e-79
ENSMUSG00000018927	Ccl6	2254.27	81.7469	2.38825	0.124145	19.2377	1.79091e-82	1.86434e-79
ENSMUSG00000018126	Baiap2l2	120.766	78.5013	5.09145	0.270157	18.8463	3.15258e-79	3.08879e-76
ENSMUSG00000035273	Hpse	169.569	72.7697	6.17585	0.340556	18.1346	1.69939e-73	1.5725e-70
ENSMUSG00000033207	Mamdc2	170.054	69.8099	6.05659	0.341101	17.756	1.54913e-70	1.35802e-67
ENSMUSG00000056367	Actr3b	159.75	69.3066	3.96456	0.224103	17.6908	4.93671e-70	4.11129e-67
ENSMUSG00000035105	Egln3	105.192	68.347	4.88423	0.278052	17.5659	4.49794e-69	3.56751e-66
ENSMUSG00000015568	Lpl	2392.31	67.3505	3.68186	0.211174	17.4352	4.46192e-68	3.37808e-65
ENSMUSG00000030789	Itgax	1117.6	67.2961	4.39332	0.252084	17.428	5.05752e-68	3.66252e-65
ENSMUSG00000026249	Serpine2	2858.92	66.0486	1.52155	0.0881398	17.263	8.94069e-67	6.20484e-64
ENSMUSG00000050370	Ch25h	173.371	63.4504	4.32844	0.255908	16.914	3.54511e-64	2.36189e-61
ENSMUSG00000021939	Ctsb	6070.61	63.259	1.32119	0.0782321	16.8881	5.50792e-64	3.52846e-61
ENSMUSG00000038204	Asb10	149.818	63.1014	2.84736	0.168816	16.8666	7.91834e-64	4.88474e-61
ENSMUSG00000087006	Gm13889	159.38	60.2634	2.51348	0.152554	16.4761	5.45308e-61	3.2438e-58
ENSMUSG00000039103	Nexn	153.562	54.263	2.74013	0.175443	15.6184	5.45786e-55	3.13469e-52
ENSMUSG00000037999	Arap2	186.333	54.0024	2.44139	0.1567	15.5801	9.94495e-55	5.52144e-52
ENSMUSG00000079293	Clec7a	873.484	53.8159	3.73464	0.240129	15.5526	1.52782e-54	8.20884e-52
ENSMUSG00000027533	Fabp5	111.99	51.9207	4.99379	0.32702	15.2706	1.20035e-52	6.24415e-50
ENSMUSG00000018930	Ccl4	315.272	51.9076	2.29194	0.150107	15.2686	1.23713e-52	6.24415e-50
ENSMUSG00000032076	Cadm1	1431.31	51.1055	1.50257	0.0991944	15.1477	7.84248e-52	3.84189e-49
ENSMUSG00000072812	Ahnak2	69.8694	51.0232	5.09684	0.336753	15.1353	9.47926e-52	4.51105e-49
ENSMUSG00000030785	Cox6a2	99.2458	50.4291	4.16772	0.277017	15.045	3.72314e-51	1.72257e-48
ENSMUSG00000034656	Cacna1a	240.761	50.3549	2.11838	0.140909	15.0337	4.4164e-51	1.9881e-48
ENSMUSG00000002985	Apoe	5832.1	49.9772	2.18898	0.146166	14.976	1.05394e-50	4.61958e-48
ENSMUSG00000039316	Rftn1	161.666	49.6912	2.16146	0.144752	14.9321	2.03616e-50	8.69595e-48
ENSMUSG00000020532	Acaca	143.077	49.5753	2.73038	0.183071	14.9143	2.65894e-50	1.10718e-47
ENSMUSG00000037868	Egr2	86.1455	49.0062	3.87713	0.261498	14.8266	9.85869e-50	4.00503e-47
ENSMUSG00000026080	Chst10	89.2376	48.1695	2.38347	0.162177	14.6967	6.76897e-49	2.68438e-46
ENSMUSG00000024640	Psat1	430.65	47.2259	2.06761	0.142116	14.5488	5.94472e-48	2.30268e-45
ENSMUSG00000020658	Efr3b	96.6049	46.5815	2.38214	0.164889	14.4469	2.62136e-47	9.92306e-45
ENSMUSG00000074802	Gas2l3	96.5352	45.6348	3.23064	0.225983	14.296	2.31859e-46	8.58188e-44
ENSMUSG00000034593	Myo5a	265.425	45.2652	1.97803	0.13894	14.2366	5.43e-46	1.96613e-43
ENSMUSG00000037820	Tgm2	232.718	44.1503	-1.69099	0.120303	-14.056	7.07469e-45	2.45492e-42
ENSMUSG00000029648	Flt1	397.034	44.1544	2.26689	0.161268	14.0567	7.00744e-45	2.45492e-42
ENSMUSG00000036402	Gng12	466.237	43.6819	2.02664	0.144973	13.9795	2.08002e-44	7.07037e-42
ENSMUSG00000034947	Tmem106a	390.351	42.2449	1.32069	0.0961061	13.742	5.69044e-43	1.8956e-40
ENSMUSG00000039252	Lgi2	108.468	40.6972	6.81206	0.505287	13.4816	2.00794e-41	6.5577e-39
ENSMUSG00000026285	Pdcd1	59.7942	39.0488	3.28731	0.249065	13.1986	8.93732e-40	2.86269e-37
ENSMUSG00000040713	Creg1	1774.59	39.0353	1.21583	0.0921344	13.1963	9.21931e-40	2.8973e-37
ENSMUSG00000048058	Ldlrad3	59.7323	38.5724	3.56286	0.271648	13.1157	2.67684e-39	8.25656e-37
ENSMUSG00000040710	St8sia4	139.65	38.0762	1.75714	0.134866	13.0288	8.39008e-39	2.54082e-36
ENSMUSG00000022415	Syngr1	1721.6	37.8377	1.26419	0.0973439	12.9868	1.45299e-38	4.3216e-36
ENSMUSG00000011148	Adssl1	79.0288	37.3923	2.17221	0.168283	12.9081	4.05219e-38	1.18409e-35
ENSMUSG00000029304	Spp1	1630.39	37.3663	4.09879	0.31765	12.9035	4.30206e-38	1.23543e-35
ENSMUSG00000046223	Plaur	111.278	37.2543	2.28193	0.177119	12.8836	5.56808e-38	1.5719e-35
ENSMUSG00000009687	Fxyd5	178.863	36.6889	2.03514	0.15921	12.7828	2.047e-37	5.68247e-35
ENSMUSG00000003418	St8sia6	336.977	35.7174	2.56147	0.203169	12.6076	1.91703e-36	5.23444e-34
ENSMUSG00000037225	Fgf2	65.5671	35.4256	2.4194	0.192711	12.5545	3.75327e-36	1.0083e-33
ENSMUSG00000015396	Cd83	418.301	35.2274	1.72889	0.138108	12.5184	5.92344e-36	1.56604e-33
ENSMUSG00000020841	Cpd	354.009	35.1777	1.95247	0.156081	12.5093	6.64254e-36	1.72872e-33
ENSMUSG00000025743	Sdc3	324.881	35.0969	1.77598	0.142141	12.4945	8.00029e-36	2.05004e-33
ENSMUSG00000069516	Lyz2	3493.83	35.0799	1.48973	0.119261	12.4914	8.31915e-36	2.09945e-33
ENSMUSG00000028031	Dkk2	191.261	34.9082	9.10508	0.730751	12.4599	1.23542e-35	3.07123e-33
ENSMUSG00000026628	Atf3	62.066	33.9843	2.37383	0.193166	12.2891	1.03692e-34	2.53985e-32
ENSMUSG00000032911	Cspg4	55.0662	33.5946	3.49886	0.286409	12.2163	2.54325e-34	6.13918e-32
ENSMUSG00000045502	Hcar2	134.719	33.4223	2.59674	0.213127	12.184	3.78167e-34	8.99822e-32
ENSMUSG00000028080	Lrba	500.491	32.8258	-1.05558	0.087444	-12.0715	1.4935e-33	3.50362e-31
ENSMUSG00000034353	Ramp1	172.516	32.095	2.15816	0.180868	11.9323	8.03587e-33	1.85896e-30
ENSMUSG00000030523	Trpm1	80.7746	31.9999	7.28069	0.611103	11.914	1.00023e-32	2.28218e-30
ENSMUSG00000079017	Ifi27l2a	76.611	31.909	2.41053	0.202624	11.8966	1.23319e-32	2.77569e-30
ENSMUSG00000040711	Sh3pxd2b	125.355	31.7908	1.90167	0.160156	11.8738	1.619e-32	3.59548e-30
ENSMUSG00000039942	Ptger4	116.045	31.7537	3.54301	0.298568	11.8667	1.7632e-32	3.8642e-30
ENSMUSG00000042659	Arrdc4	59.1642	31.1116	2.25379	0.191937	11.7423	7.73448e-32	1.67306e-29
ENSMUSG00000025161	Slc16a3	209.121	30.857	1.6512	0.141217	11.6927	1.3898e-31	2.96777e-29
ENSMUSG00000027506	Tpd52	729.161	30.4826	1.42956	0.123034	11.6192	3.29151e-31	6.93966e-29
ENSMUSG00000028238	Atp6v0d2	70.3306	30.3969	7.06595	0.609011	11.6023	4.00971e-31	8.34821e-29
ENSMUSG00000024529	Lox	127.13	30.1527	4.45836	0.385867	11.5541	7.03595e-31	1.4468e-28
ENSMUSG00000036760	Kcnk9	38.8361	29.5184	4.98242	0.435985	11.428	3.03083e-30	6.15629e-28
ENSMUSG00000026806	Ddx31	187.976	29.4583	1.5069	0.131999	11.4159	3.48088e-30	6.98524e-28
ENSMUSG00000025810	Nrp1	467.435	29.3069	2.05635	0.18061	11.3856	4.93322e-30	9.78187e-28
ENSMUSG00000021087	Rtn1	531.612	28.9781	-1.11391	0.0984071	-11.3194	1.05166e-29	2.06076e-27
ENSMUSG00000037922	Bank1	98.4632	28.6562	-1.82446	0.162113	-11.2542	2.20719e-29	4.27476e-27
ENSMUSG00000026958	Dpp7	232.718	28.4741	1.35041	0.120387	11.2172	3.35625e-29	6.42548e-27
ENSMUSG00000054404	Slfn5	281.24	27.9612	1.8943	0.17047	11.1123	1.09342e-28	2.06954e-26
ENSMUSG00000036894	Rap2b	157.403	27.9366	2.60957	0.234944	11.1072	1.15718e-28	2.16562e-26
ENSMUSG00000036594	H2-Aa	547.773	27.8644	2.57634	0.232263	11.0924	1.36639e-28	2.52873e-26
ENSMUSG00000016494	Cd34	1392.95	27.7713	1.27044	0.114731	11.0732	1.69329e-28	3.0656e-26
ENSMUSG00000027459	Fam110a	357.902	27.7722	-1.4415	0.130178	-11.0733	1.68973e-28	3.0656e-26
ENSMUSG00000025534	Gusb	923.897	27.3949	1.26014	0.114608	10.9952	4.02831e-28	7.21457e-26
ENSMUSG00000022876	Samsn1	777.159	27.1123	1.06556	0.0974326	10.9364	7.72101e-28	1.3681e-25
ENSMUSG00000050965	Prkca	223.824	26.9867	-1.07114	0.0981788	-10.9101	1.031e-27	1.80762e-25
ENSMUSG00000030103	Bhlhe40	110.528	26.785	2.70288	0.248705	10.8678	1.64056e-27	2.84636e-25
ENSMUSG00000040276	Pacsin1	128.366	26.6251	1.9765	0.182432	10.8342	2.37097e-27	4.07123e-25
ENSMUSG00000015843	Rxrg	83.7879	26.5239	2.21322	0.204684	10.8128	2.99295e-27	5.08679e-25
ENSMUSG00000025795	Rassf3	477.259	26.4784	1.38597	0.128292	10.8032	3.3238e-27	5.59204e-25
ENSMUSG00000045594	Glb1	357.228	26.3843	1.46653	0.136	10.7833	4.1281e-27	6.87576e-25
ENSMUSG00000021057	Akap5	44.0842	26.2549	2.54586	0.236695	10.7559	5.56041e-27	9.16972e-25
ENSMUSG00000056888	Glipr1	172.579	26.1303	1.51922	0.141594	10.7294	7.40727e-27	1.20956e-24
ENSMUSG00000041120	Nbl1	47.7288	25.8351	2.66701	0.250039	10.6664	1.462e-26	2.36418e-24
ENSMUSG00000033880	Lgals3bp	885.751	25.788	1.38074	0.12957	10.6563	1.62925e-26	2.60931e-24
ENSMUSG00000074141	Il4i1	63.6235	25.76	3.40471	0.319681	10.6503	1.73775e-26	2.75657e-24
ENSMUSG00000044468	Tent5c	649.863	25.6569	1.32774	0.124927	10.6282	2.20327e-26	3.46205e-24
ENSMUSG00000030342	Cd9	3843.03	25.6473	1.1592	0.10909	10.6261	2.25269e-26	3.50662e-24
ENSMUSG00000028494	Plin2	239.11	25.5273	1.51899	0.143296	10.6003	2.96963e-26	4.57982e-24
ENSMUSG00000035311	Gnptab	310.939	25.4506	1.60317	0.151474	10.5838	3.54305e-26	5.41404e-24
ENSMUSG00000067288	Rps28	1458.37	25.4298	1.05445	0.0996715	10.5793	3.7171e-26	5.62837e-24
ENSMUSG00000029076	Sdf4	727.705	25.1895	0.952285	0.0904584	10.5273	6.46472e-26	9.70057e-24
ENSMUSG00000028362	Tnfsf8	62.0316	25.1596	2.68354	0.255069	10.5209	6.92444e-26	1.02976e-23
ENSMUSG00000038963	Slco4a1	332.37	24.9513	-1.85422	0.177005	-10.4756	1.11872e-25	1.64897e-23
ENSMUSG00000022283	Pabpc1	1271.58	24.7018	1.31748	0.126425	10.4211	1.98694e-25	2.90303e-23
ENSMUSG00000021508	Cxcl14	104.253	24.4813	1.761	0.169773	10.3727	3.3017e-25	4.78201e-23
ENSMUSG00000041552	Ptchd1	49.8524	24.1162	4.3547	0.423112	10.2921	7.65219e-25	1.09875e-22
ENSMUSG00000022636	Alcam	43.4935	24.11	2.22444	0.216161	10.2907	7.76322e-25	1.10516e-22
ENSMUSG00000036617	Etl4	168.776	23.9815	2.01683	0.196531	10.2622	1.04344e-24	1.47284e-22
ENSMUSG00000032220	Myo1e	113.349	23.9669	2.91462	0.284106	10.2589	1.0793e-24	1.51065e-22
ENSMUSG00000097415	AU020206	793.816	23.9522	0.894127	0.0871839	10.2556	1.11632e-24	1.54945e-22
ENSMUSG00000032231	Anxa2	156.331	23.8988	2.42046	0.236287	10.2437	1.26253e-24	1.73791e-22
ENSMUSG00000057113	Npm1	949.635	23.748	1.09336	0.107086	10.2101	1.78663e-24	2.43918e-22
ENSMUSG00000061175	Fnip2	119.931	23.7409	1.35252	0.132489	10.2085	1.81579e-24	2.45885e-22
ENSMUSG00000029207	Apbb2	289.794	23.5693	2.19241	0.215574	10.1701	2.69585e-24	3.62113e-22
ENSMUSG00000042622	Maff	35.1502	23.5492	3.01742	0.296827	10.1656	2.82385e-24	3.76272e-22
ENSMUSG00000056153	Socs6	498.584	23.5346	1.10242	0.10848	10.1623	2.91985e-24	3.85976e-22
ENSMUSG00000039899	Fgl2	172.672	23.4038	2.05134	0.202443	10.1329	3.94666e-24	5.17602e-22
ENSMUSG00000033467	Crlf2	1149.21	23.3752	1.62229	0.160203	10.1265	4.21531e-24	5.48517e-22
ENSMUSG00000026347	Tmem163	36.4575	23.3567	5.48295	0.541669	10.1223	4.39826e-24	5.63519e-22
ENSMUSG00000036585	Fgf1	49.1567	23.359	2.46999	0.244001	10.1228	4.37526e-24	5.63519e-22
ENSMUSG00000015340	Cybb	362.081	23.2379	2.25101	0.222971	10.0955	5.78184e-24	7.35132e-22
ENSMUSG00000028970	Abcb1b	101.129	23.0693	1.76196	0.175191	10.0574	8.52596e-24	1.07582e-21
ENSMUSG00000041695	Kcnj2	362.049	23.0349	2.55685	0.254424	10.0496	9.22786e-24	1.15563e-21
ENSMUSG00000040528	Milr1	106.871	23.0206	2.03159	0.202222	10.0463	9.5364e-24	1.18536e-21
ENSMUSG00000043008	Klhl6	239.732	22.916	1.09809	0.109562	10.0225	1.21335e-23	1.49701e-21
ENSMUSG00000050335	Lgals3	76.8638	22.8601	1.99623	0.199427	10.0098	1.37993e-23	1.69e-21
ENSMUSG00000037242	Clic4	120.084	22.8175	1.61099	0.161097	10.0001	1.52234e-23	1.85081e-21
ENSMUSG00000021477	Ctsl	4755.87	22.7729	1.34405	0.134541	9.98992	1.68712e-23	2.03628e-21
ENSMUSG00000027750	Postn	84.7516	22.7648	1.80988	0.181204	9.98809	1.71863e-23	2.05938e-21
ENSMUSG00000018459	Slc13a3	102.69	22.6479	-2.29897	0.230789	-9.96137	2.24937e-23	2.6761e-21
ENSMUSG00000031137	Fgf13	98.6645	22.6408	2.02195	0.203013	9.95975	2.28643e-23	2.7009e-21
ENSMUSG00000006219	Fblim1	217.18	22.6235	1.25509	0.126066	9.95578	2.37943e-23	2.79097e-21
ENSMUSG00000086109	Gm13391	40.1794	22.588	3.13019	0.314667	9.94764	2.58226e-23	3.0077e-21
ENSMUSG00000028459	Cd72	54.4971	22.4031	2.20985	0.223101	9.90517	3.95314e-23	4.57246e-21
ENSMUSG00000019528	Gyg	120.182	22.3994	1.6397	0.165554	9.90432	3.98668e-23	4.57945e-21
ENSMUSG00000020932	Gfap	69.2696	22.3452	2.80898	0.283969	9.89185	4.51621e-23	5.15219e-21
ENSMUSG00000024610	Cd74	769.922	22.274	2.46621	0.249732	9.87543	5.32061e-23	6.02857e-21
ENSMUSG00000035666	Gtf3c4	152.407	22.2446	1.40324	0.142191	9.86864	5.69339e-23	6.40737e-21
ENSMUSG00000000682	Cd52	775.631	21.9166	1.7956	0.183364	9.79257	1.21176e-22	1.35456e-20
ENSMUSG00000028412	Slc44a1	206.851	21.9036	1.21869	0.124489	9.78954	1.24864e-22	1.38649e-20
ENSMUSG00000090894	Olfr110	37.5136	21.8021	2.82852	0.289633	9.76588	1.57742e-22	1.73997e-20
ENSMUSG00000040852	Plekhh2	34.5796	21.7306	2.80984	0.288213	9.74918	1.85969e-22	2.03783e-20
ENSMUSG00000019843	Fyn	63.5492	21.6274	1.72543	0.177421	9.72503	2.35839e-22	2.56741e-20
ENSMUSG00000033083	Tbc1d4	114.964	21.1787	1.46457	0.152253	9.61931	6.62748e-22	7.16801e-20
ENSMUSG00000025586	Cpeb1	76.9933	21.0988	2.24343	0.233681	9.60038	7.96492e-22	8.55895e-20
ENSMUSG00000024521	Pmaip1	47.7408	20.8781	2.13663	0.223781	9.54786	1.32405e-21	1.41368e-19
ENSMUSG00000032412	Atp1b3	1426.68	20.829	1.01332	0.10626	9.53615	1.48236e-21	1.57262e-19
ENSMUSG00000049550	Clip1	617.372	20.798	0.974151	0.102233	9.52873	1.59218e-21	1.67844e-19
ENSMUSG00000054675	Tmem119	2478.96	20.6625	-1.23686	0.130247	-9.49628	2.17533e-21	2.27876e-19
ENSMUSG00000029561	Oasl2	69.6402	20.5583	2.5874	0.273184	9.47126	2.76497e-21	2.87834e-19
ENSMUSG00000033082	Clec1a	37.6015	20.5483	3.05829	0.322984	9.46884	2.82974e-21	2.92746e-19
ENSMUSG00000047881	Rell1	187.38	20.517	1.87854	0.198549	9.46131	3.041e-21	3.1266e-19
ENSMUSG00000073411	H2-D1	1714.42	20.4204	1.61454	0.171068	9.43803	3.79844e-21	3.8814e-19
ENSMUSG00000028207	Asph	1296.1	20.3963	1.04684	0.110986	9.43222	4.01511e-21	4.07778e-19
ENSMUSG00000019876	Pkib	146.086	20.0416	1.29607	0.138674	9.34618	9.08693e-21	9.11758e-19
ENSMUSG00000030148	Clec4a2	289.377	19.8961	-1.21692	0.130702	-9.31067	1.27032e-20	1.26697e-18
ENSMUSG00000003949	Hlf	103.301	19.89	-1.52446	0.163758	-9.30917	1.28829e-20	1.27725e-18
ENSMUSG00000031799	Tpm4	196.573	19.5908	1.37528	0.148909	9.23571	2.56573e-20	2.52868e-18
ENSMUSG00000069792	Wfdc17	164.267	19.5676	1.84014	0.199366	9.22999	2.70658e-20	2.65181e-18
ENSMUSG00000030539	Sema4b	90.1215	19.534	-1.75299	0.190094	-9.22172	2.92385e-20	2.84793e-18
ENSMUSG00000021109	Hif1a	1256.06	19.4667	1.99459	0.216683	9.20507	3.41446e-20	3.30647e-18
ENSMUSG00000037905	Bri3bp	247.83	19.4123	1.09624	0.119265	9.19163	3.86946e-20	3.72542e-18
ENSMUSG00000021886	Gpr65	215.058	19.3886	1.79819	0.195758	9.18574	4.08695e-20	3.9122e-18
ENSMUSG00000032532	Cck	54.1328	19.3154	2.53303	0.276303	9.16758	4.83775e-20	4.60444e-18
ENSMUSG00000073421	H2-Ab1	468.559	19.3037	2.28007	0.248789	9.16467	4.9699e-20	4.70334e-18
ENSMUSG00000074785	Plxnc1	62.1336	19.0995	1.78574	0.195938	9.11383	7.95259e-20	7.3999e-18
ENSMUSG00000024737	Slc15a3	125.482	19.1013	1.2589	0.138124	9.11428	7.91913e-20	7.3999e-18
ENSMUSG00000036103	Colec12	57.4514	18.9361	2.75099	0.303208	9.07294	1.15851e-19	1.07201e-17
ENSMUSG00000028917	Plekhm2	342.595	18.8773	1.05504	0.116474	9.05818	1.32647e-19	1.22064e-17
ENSMUSG00000032193	Ldlr	170.198	18.8129	1.85282	0.204913	9.04197	1.53868e-19	1.40815e-17
ENSMUSG00000024232	Bambi	31.9678	18.6901	2.94208	0.326498	9.01103	2.0413e-19	1.85792e-17
ENSMUSG00000013698	Pea15a	742.937	18.6144	0.94304	0.104877	8.9919	2.42983e-19	2.19952e-17
ENSMUSG00000028654	Mycl	104.082	18.5361	-2.71703	0.302833	-8.97206	2.9101e-19	2.62003e-17
ENSMUSG00000043953	Ccrl2	64.4297	18.5184	1.69235	0.188719	8.96757	3.03128e-19	2.71447e-17
ENSMUSG00000029343	Crybb1	218.761	18.2264	-2.23401	0.251204	-8.89321	5.93708e-19	5.28813e-17
ENSMUSG00000023992	Trem2	2707.1	18.145	1.09787	0.123741	8.87235	7.16175e-19	6.34501e-17
ENSMUSG00000020189	Osbpl8	337.053	18.0988	1.13611	0.128221	8.86051	7.96462e-19	7.01898e-17
ENSMUSG00000078771	Evi2a	649.417	18.0541	0.867479	0.098031	8.84903	8.8281e-19	7.69848e-17
ENSMUSG00000002014	Ssr4	897.597	18.0552	0.918032	0.10374	8.84932	8.80574e-19	7.69848e-17
ENSMUSG00000058013	45180	150.891	17.9111	1.75606	0.199276	8.8122	1.22708e-18	1.0645e-16
ENSMUSG00000021242	Npc2	3528.57	17.9024	0.937542	0.106418	8.80996	1.25194e-18	1.08043e-16
ENSMUSG00000022537	Tmem44	60.1402	17.6649	-2.01753	0.230617	-8.74844	2.16329e-18	1.85731e-16
ENSMUSG00000066705	Fxyd6	25.3061	17.5758	3.28954	0.377013	8.72527	2.65556e-18	2.26826e-16
ENSMUSG00000024168	Tmem204	80.6002	17.4515	-1.58488	0.182321	-8.69281	3.53589e-18	3.00479e-16
ENSMUSG00000042708	Shcbp1l	51.6706	17.4375	1.98451	0.22839	8.68914	3.65202e-18	3.08771e-16
ENSMUSG00000031996	Aplp2	475.831	17.2387	1.45685	0.168676	8.63699	5.77113e-18	4.85475e-16
ENSMUSG00000027523	Gnas	2321.3	17.1766	1.49843	0.173819	8.62062	6.65951e-18	5.57391e-16
ENSMUSG00000031995	St14	101.786	17.049	1.74695	0.203443	8.58692	8.9328e-18	7.43924e-16
ENSMUSG00000021360	Gcnt2	372.726	16.9166	1.41247	0.165166	8.55182	1.21167e-17	1.00406e-15
ENSMUSG00000028874	Fgr	50.6007	16.8011	2.6168	0.307098	8.52107	1.5809e-17	1.30354e-15
ENSMUSG00000070858	Gm1673	81.3992	16.7814	3.18194	0.373651	8.5158	1.65443e-17	1.35745e-15
ENSMUSG00000079641	Rpl39	1059.46	16.7481	1.09008	0.12814	8.50693	1.78603e-17	1.45824e-15
ENSMUSG00000018774	Cd68	1276.24	16.7264	1.25848	0.148037	8.50114	1.87744e-17	1.52539e-15
ENSMUSG00000020388	Pdlim4	342.234	16.707	-1.12483	0.132396	-8.49594	1.96345e-17	1.58754e-15
ENSMUSG00000036452	Arhgap26	31.7716	16.6398	2.17055	0.256023	8.47795	2.29205e-17	1.84427e-15
ENSMUSG00000039013	Siglecf	354.508	16.6364	1.71277	0.202048	8.47704	2.31002e-17	1.84979e-15
ENSMUSG00000036158	Prickle1	79.8243	16.5208	1.29418	0.15323	8.44601	3.01415e-17	2.39065e-15
ENSMUSG00000059326	Csf2ra	221.608	16.5225	1.25891	0.149046	8.44646	3.00261e-17	2.39065e-15
ENSMUSG00000035711	Dok3	77.904	16.4072	-2.06075	0.244878	-8.41541	3.9152e-17	3.0906e-15
ENSMUSG00000060802	B2m	7876.48	16.3232	1.13265	0.134957	8.39269	4.75153e-17	3.73309e-15
ENSMUSG00000073599	Ecscr	155.266	16.2137	-1.49676	0.178973	-8.36302	6.11317e-17	4.78032e-15
ENSMUSG00000004837	Grap	114.641	16.1927	-1.60718	0.192308	-8.35731	6.41663e-17	4.99418e-15
ENSMUSG00000022500	Litaf	407.144	16.1241	0.90367	0.108371	8.33865	7.51434e-17	5.82134e-15
ENSMUSG00000030657	Xylt1	45.5557	16.093	1.93433	0.232207	8.33017	8.07279e-17	6.22502e-15
ENSMUSG00000030579	Tyrobp	2688.45	15.9791	1.1905	0.14345	8.29907	1.04933e-16	8.05422e-15
ENSMUSG00000002076	Hsf2bp	34.4401	15.9516	-2.05716	0.248104	-8.29153	1.118e-16	8.5419e-15
ENSMUSG00000029189	Sel1l3	28.439	15.8837	2.35818	0.285048	8.27292	1.30718e-16	9.94174e-15
ENSMUSG00000027995	Tlr2	479.751	15.6972	1.45703	0.177221	8.22159	2.00824e-16	1.52042e-14
ENSMUSG00000026600	Soat1	574.896	15.682	1.15608	0.140687	8.21738	2.07989e-16	1.56754e-14
ENSMUSG00000042286	Stab1	590.322	15.6051	-1.62856	0.198698	-8.19614	2.48233e-16	1.86242e-14
ENSMUSG00000078566	Bnip3	235.183	15.5605	1.0837	0.132421	8.18375	2.75134e-16	2.05499e-14
ENSMUSG00000016496	Cd274	29.8305	15.489	2.30112	0.281865	8.16392	3.24321e-16	2.41156e-14
ENSMUSG00000045382	Cxcr4	57.5544	15.4234	3.26331	0.400619	8.14565	3.77235e-16	2.78019e-14
ENSMUSG00000037370	Enpp1	48.4679	15.3241	1.76039	0.216852	8.11795	4.74135e-16	3.47894e-14
ENSMUSG00000005087	Cd44	50.1889	15.2613	2.07038	0.25559	8.10038	5.47888e-16	3.98499e-14
ENSMUSG00000022353	Mtss1	287.976	15.2631	-0.825995	0.101964	-8.10088	5.45647e-16	3.98499e-14
ENSMUSG00000034612	Chst11	182.126	15.1783	1.27223	0.15751	8.07709	6.63308e-16	4.80351e-14
ENSMUSG00000028871	Rspo1	39.2323	15.1535	1.70757	0.211591	8.07012	7.02271e-16	5.06365e-14
ENSMUSG00000034854	Mfsd12	203.782	15.0169	1.13233	0.140984	8.03162	9.61932e-16	6.90601e-14
ENSMUSG00000029338	Antxr2	26.8976	14.9006	2.34755	0.293491	7.99871	1.25727e-15	8.94916e-14
ENSMUSG00000022303	Dcstamp	22.7755	14.8407	6.02509	0.754862	7.98171	1.44321e-15	1.0229e-13
ENSMUSG00000019942	Cdk1	80.1256	14.7301	1.67384	0.21054	7.95023	1.86164e-15	1.31388e-13
ENSMUSG00000023805	Synj2	56.6889	14.6496	1.76434	0.222567	7.92724	2.24075e-15	1.57476e-13
ENSMUSG00000063889	Crem	60.7617	14.4859	1.44103	0.182865	7.88028	3.26643e-15	2.27639e-13
ENSMUSG00000073412	Lst1	96.7234	14.4085	-1.27366	0.162085	-7.85798	3.90378e-15	2.70922e-13
ENSMUSG00000034993	Vat1	42.1685	14.3982	1.7765	0.226161	7.85501	3.99732e-15	2.76263e-13
ENSMUSG00000048376	F2r	23.6749	14.3146	3.08471	0.393917	7.83085	4.84577e-15	3.33517e-13
ENSMUSG00000005043	Sgsh	76.0889	14.2927	-1.64776	0.21059	-7.82449	5.09711e-15	3.47941e-13
ENSMUSG00000035356	Nfkbiz	82.2558	14.2482	1.48119	0.189615	7.81159	5.64702e-15	3.83905e-13
ENSMUSG00000005054	Cstb	182.991	14.2462	1.09668	0.140402	7.81103	5.6724e-15	3.84063e-13
ENSMUSG00000022887	Masp1	179.355	14.2283	1.90755	0.244376	7.80581	5.91185e-15	3.98655e-13
ENSMUSG00000027035	Cers6	85.1595	14.1827	1.30989	0.168095	7.79258	6.56542e-15	4.40942e-13
ENSMUSG00000032018	Sc5d	227.485	14.1547	1.17605	0.151077	7.78441	7.00374e-15	4.68491e-13
ENSMUSG00000058799	Nap1l1	468.081	13.9756	0.86326	0.111646	7.73211	1.05777e-14	7.01924e-13
ENSMUSG00000021624	Cd180	271.78	13.955	1.17521	0.152109	7.72608	1.10906e-14	7.33036e-13
ENSMUSG00000025967	Eef1b2	2251.01	13.9313	0.869668	0.112664	7.71913	1.17129e-14	7.71106e-13
ENSMUSG00000027712	Anxa5	603.958	13.8934	1.58479	0.205604	7.70797	1.27835e-14	8.31727e-13
ENSMUSG00000063229	Ldha	1019.95	13.8783	0.953278	0.123745	7.70356	1.3233e-14	8.57624e-13
ENSMUSG00000071637	Cebpd	334.476	13.8499	-1.39246	0.180952	-7.69519	1.41283e-14	9.12096e-13
ENSMUSG00000061232	H2-K1	1524.78	13.7819	1.44197	0.187875	7.67515	1.6522e-14	1.05842e-12
ENSMUSG00000020377	Ltc4s	499.27	13.7613	-1.36827	0.178414	-7.66905	1.7327e-14	1.10574e-12
ENSMUSG00000012848	Rps5	1378.18	13.7211	0.907727	0.118546	7.65718	1.90054e-14	1.20822e-12
ENSMUSG00000026832	Cytip	41.5832	13.5589	1.86916	0.24565	7.60905	2.76127e-14	1.73496e-12
ENSMUSG00000044303	Cdkn2a	29.9736	13.5449	2.89875	0.381169	7.60489	2.85137e-14	1.77874e-12
ENSMUSG00000028976	Slc2a5	1649.8	13.4939	-0.869534	0.114568	-7.58967	3.20711e-14	1.99284e-12
ENSMUSG00000012819	Cdh23	111.919	13.4853	-1.0477	0.138089	-7.58712	3.27087e-14	2.01777e-12
ENSMUSG00000026395	Ptprc	753.069	13.4769	1.11561	0.147089	7.5846	3.33505e-14	2.04315e-12
ENSMUSG00000030107	Usp18	31.5191	13.4767	2.17481	0.286743	7.58455	3.33655e-14	2.04315e-12
ENSMUSG00000057329	Bcl2	158.569	13.4716	1.09715	0.144686	7.58302	3.37599e-14	2.05972e-12
ENSMUSG00000001741	Il16	456.806	13.4509	-0.942498	0.124392	-7.57684	3.54084e-14	2.15242e-12
ENSMUSG00000057531	Dtnbp1	170.718	13.4258	0.967426	0.127809	7.56933	3.75157e-14	2.26399e-12
ENSMUSG00000044629	Cnrip1	306.317	13.4028	1.1359	0.150202	7.56245	3.95535e-14	2.37835e-12
ENSMUSG00000071068	Treml2	134.988	13.3474	1.50945	0.200037	7.54585	4.49331e-14	2.67288e-12
ENSMUSG00000025190	Got1	250.955	13.3486	1.12546	0.149142	7.5462	4.48142e-14	2.67288e-12
ENSMUSG00000000753	Serpinf1	87.3719	13.2506	-1.9795	0.263345	-7.51675	5.61546e-14	3.31671e-12
ENSMUSG00000053581	Zfand2a	91.9256	13.2143	1.18022	0.157241	7.5058	6.10561e-14	3.59346e-12
ENSMUSG00000091649	Phf11b	93.788	13.1496	1.37573	0.183767	7.48628	7.08542e-14	4.15545e-12
ENSMUSG00000040596	Pogk	99.3666	13.1335	1.00988	0.134986	7.48139	7.35409e-14	4.29788e-12
ENSMUSG00000026536	Ifi211	35.6104	13.0998	2.90026	0.388193	7.47119	7.94721e-14	4.62828e-12
ENSMUSG00000031709	Tbc1d9	497.465	13.0909	-1.06925	0.143168	-7.46849	8.11174e-14	4.70763e-12
ENSMUSG00000036875	Dna2	75.3428	13.0798	1.66714	0.223324	7.46514	8.32111e-14	4.81237e-12
ENSMUSG00000048142	Nat8l	97.6585	13.0544	1.17382	0.157402	7.45744	8.8217e-14	5.08423e-12
ENSMUSG00000025068	Gsto1	75.1589	12.997	1.21543	0.163364	7.43999	1.00697e-13	5.74385e-12
ENSMUSG00000058655	Eif4b	270.002	12.9896	0.943648	0.126873	7.43774	1.02421e-13	5.82228e-12
ENSMUSG00000035778	Ggta1	202.468	12.9541	-1.29027	0.173728	-7.42691	1.1116e-13	6.29754e-12
ENSMUSG00000032841	Prr5l	54.3985	12.939	1.70283	0.22942	7.42233	1.15076e-13	6.49729e-12
ENSMUSG00000091337	Eid1	160.169	12.8465	0.906608	0.122613	7.39408	1.42387e-13	7.95837e-12
ENSMUSG00000022769	Sdf2l1	128.763	12.8217	1.22542	0.165901	7.38647	1.50781e-13	8.39934e-12
ENSMUSG00000004698	Hdac9	145.898	12.8177	1.15512	0.156409	7.38525	1.52167e-13	8.44832e-12
ENSMUSG00000056737	Capg	68.504	12.8104	1.88872	0.25582	7.38302	1.54744e-13	8.56285e-12
ENSMUSG00000020641	Rsad2	99.0705	12.7693	1.94482	0.263868	7.37042	1.70094e-13	9.38107e-12
ENSMUSG00000041180	Hectd2	39.8531	12.7129	2.11618	0.287796	7.35307	1.93708e-13	1.06482e-11
ENSMUSG00000079481	Nhsl2	93.5966	12.6467	-1.12374	0.153251	-7.33269	2.2558e-13	1.23594e-11
ENSMUSG00000074212	Dnajb14	395.96	12.6045	1.56232	0.213442	7.31967	2.48576e-13	1.35747e-11
ENSMUSG00000073490	Ifi207	79.5383	12.5581	1.66091	0.227356	7.30531	2.76621e-13	1.50078e-11
ENSMUSG00000056116	H2-T22	116.458	12.5539	0.989107	0.13542	7.304	2.7933e-13	1.51056e-11
ENSMUSG00000021003	Galc	190.171	12.4507	1.06848	0.146932	7.27198	3.54255e-13	1.9085e-11
ENSMUSG00000075010	AW112010	61.0083	12.1973	1.29724	0.180353	7.19277	6.34878e-13	3.35699e-11
ENSMUSG00000019699	Akt3	92.5392	12.1896	1.10602	0.15382	7.19035	6.46246e-13	3.40629e-11
ENSMUSG00000026177	Slc11a1	330.982	12.171	0.917343	0.127684	7.18449	6.74584e-13	3.54444e-11
ENSMUSG00000039115	Itga9	94.1798	12.1423	-1.26354	0.176092	-7.17547	7.20604e-13	3.7625e-11
ENSMUSG00000033307	Mif	341.628	12.1172	1.35983	0.189719	7.16756	7.63444e-13	3.97373e-11
ENSMUSG00000044934	Zfp367	91.6364	12.0909	1.26929	0.177294	7.15925	8.11171e-13	4.20899e-11
ENSMUSG00000020120	Plek	1346.42	12.0612	1.49278	0.208784	7.14987	8.68578e-13	4.49287e-11
ENSMUSG00000034906	Ncaph	43.8717	11.9906	-1.4293	0.200533	-7.12751	1.02197e-12	5.23753e-11
ENSMUSG00000023019	Gpd1	35.5147	11.9467	-2.12666	0.298957	-7.11361	1.13049e-12	5.77591e-11
ENSMUSG00000006360	Crip1	36.4688	11.8733	1.93937	0.273526	7.09025	1.33867e-12	6.81864e-11
ENSMUSG00000029592	Usp30	100.168	11.8691	1.04427	0.14731	7.08892	1.35166e-12	6.8638e-11
ENSMUSG00000074151	Nlrc5	38.2193	11.8651	1.56424	0.2207	7.08764	1.36421e-12	6.90645e-11
ENSMUSG00000019726	Lyst	126.689	11.8508	1.10065	0.155391	7.08308	1.40984e-12	7.11582e-11
ENSMUSG00000029994	Anxa4	79.1397	11.8493	1.48273	0.209348	7.08261	1.41469e-12	7.11877e-11
ENSMUSG00000025473	Adam8	45.5343	11.7987	1.65807	0.234641	7.06643	1.58973e-12	7.97549e-11
ENSMUSG00000059994	Fcrl1	117.795	11.7749	-1.34976	0.191217	-7.05882	1.67925e-12	8.39927e-11
ENSMUSG00000089929	Bcl2a1b	525.78	11.7602	1.05204	0.149138	7.05411	1.73712e-12	8.66271e-11
ENSMUSG00000028333	Anp32b	234.002	11.7501	0.940255	0.133353	7.05088	1.77786e-12	8.81311e-11
ENSMUSG00000048965	Mrgpre	48.8792	11.7507	1.62612	0.23062	7.05109	1.77525e-12	8.81311e-11
ENSMUSG00000003518	Dusp3	238.768	11.7437	0.867462	0.123065	7.04882	1.80441e-12	8.91819e-11
ENSMUSG00000031438	Rnf128	276.567	11.7092	1.17493	0.166947	7.03776	1.95352e-12	9.62656e-11
ENSMUSG00000044548	Dact1	53.7272	11.6853	1.73045	0.246149	7.03009	2.06402e-12	1.01411e-10
ENSMUSG00000060586	H2-Eb1	399.141	11.6509	1.79209	0.255319	7.01904	2.23405e-12	1.09442e-10
ENSMUSG00000030577	Cd22	133.215	11.6013	1.39488	0.199182	7.00305	2.50446e-12	1.21972e-10
ENSMUSG00000004952	Rasa4	246.901	11.5114	0.861447	0.123523	6.974	3.08064e-12	1.49595e-10
ENSMUSG00000024781	Lipa	232.623	11.4621	0.8763	0.125941	6.95803	3.45065e-12	1.67075e-10
ENSMUSG00000041453	Rpl21	1780.54	11.4395	0.853847	0.122843	6.9507	3.63471e-12	1.75477e-10
ENSMUSG00000027611	Procr	75.8336	11.4232	1.50884	0.217244	6.94539	3.77407e-12	1.81679e-10
ENSMUSG00000029513	Prkab1	213.203	11.3609	-1.02238	0.147633	-6.92512	4.35597e-12	2.07295e-10
ENSMUSG00000055013	Agap1	107.204	11.3425	0.948464	0.137078	6.91913	4.54426e-12	2.15026e-10
ENSMUSG00000073489	Ifi204	127.827	11.34	1.72554	0.249417	6.91831	4.57064e-12	2.15662e-10
ENSMUSG00000060550	H2-Q7	129.735	11.2831	2.45522	0.355844	6.89972	5.21034e-12	2.45151e-10
ENSMUSG00000074607	Tox2	41.9263	11.2359	1.86926	0.271526	6.88427	5.80856e-12	2.70271e-10
ENSMUSG00000041774	Ydjc	32.3435	11.2359	1.58924	0.230851	6.88425	5.80914e-12	2.70271e-10
ENSMUSG00000037683	Armc3	39.8316	11.1763	-1.40443	0.204588	-6.8647	6.66333e-12	3.09149e-10
ENSMUSG00000045092	S1pr1	351.134	11.1644	0.83347	0.121483	6.86079	6.84813e-12	3.1684e-10
ENSMUSG00000021822	Plau	234.514	11.1406	2.43418	0.355201	6.85296	7.23364e-12	3.33749e-10
ENSMUSG00000018428	Akap1	63.3591	11.0756	1.4043	0.205562	6.8315	8.40318e-12	3.84515e-10
ENSMUSG00000001542	Ell2	82.8225	11.0225	1.20857	0.177367	6.81396	9.49509e-12	4.33288e-10
ENSMUSG00000019838	Slc16a10	61.0634	11.006	1.20995	0.177712	6.80849	9.86255e-12	4.48827e-10
ENSMUSG00000028986	Klhl7	167.577	10.9549	1.05137	0.154807	6.79152	1.10955e-11	5.00271e-10
ENSMUSG00000022639	Dubr	80.1051	10.9272	1.79946	0.265315	6.78235	1.18238e-11	5.294e-10
ENSMUSG00000115338	Pnp	151.885	10.9177	-1.20512	0.177768	-6.77919	1.20853e-11	5.39658e-10
ENSMUSG00000036949	Slc39a12	154.054	10.8921	-1.24136	0.183345	-6.77066	1.282e-11	5.69414e-10
ENSMUSG00000031431	Tsc22d3	395.231	10.8463	-1.40319	0.207715	-6.75539	1.42453e-11	6.27697e-10
ENSMUSG00000000278	Scpep1	395.462	10.8365	1.40282	0.207759	6.75212	1.457e-11	6.4031e-10
ENSMUSG00000011884	Gltp	383.202	10.8277	1.13983	0.168885	6.74916	1.48704e-11	6.51795e-10
ENSMUSG00000049723	Mmp12	25.8096	10.8046	1.66235	0.246587	6.74144	1.56824e-11	6.85582e-10
ENSMUSG00000027488	Snta1	161.317	10.7821	-1.14034	0.169343	-6.7339	1.65176e-11	7.18322e-10
ENSMUSG00000043510	Hscb	74.6117	10.7186	1.09368	0.162929	6.71261	1.91168e-11	8.27039e-10
ENSMUSG00000001467	Cyp51	156.591	10.7081	1.2559	0.187194	6.7091	1.95831e-11	8.45017e-10
ENSMUSG00000056413	Adap1	43.0423	10.6835	1.42318	0.21239	6.70082	2.07254e-11	8.91995e-10
ENSMUSG00000027398	Il1b	103.733	10.6573	1.70314	0.254505	6.69199	2.20161e-11	9.45104e-10
ENSMUSG00000075225	Ccdc162	66.0829	10.6385	-1.72808	0.258476	-6.68566	2.29888e-11	9.81798e-10
ENSMUSG00000042082	Arsb	550.338	10.6131	0.912499	0.136661	6.67708	2.43746e-11	1.03832e-09
ENSMUSG00000073678	Pgap1	105.296	10.5938	1.04434	0.156559	6.67058	2.54796e-11	1.08262e-09
ENSMUSG00000115230	AU022793	76.1111	10.541	1.5101	0.226991	6.6527	2.87771e-11	1.21345e-09
ENSMUSG00000040268	Plekha1	423.919	10.4634	1.23265	0.186021	6.62638	3.44019e-11	1.43969e-09
ENSMUSG00000033066	Gas7	114.946	10.4565	1.7226	0.260053	6.62402	3.49549e-11	1.45917e-09
ENSMUSG00000001751	Naglu	643.195	10.4265	1.0028	0.151623	6.6138	3.74575e-11	1.55973e-09
ENSMUSG00000028403	Zdhhc21	108.794	10.3982	0.914085	0.13841	6.60417	3.99762e-11	1.64813e-09
ENSMUSG00000037936	Scarb1	128.147	10.389	0.895918	0.135724	6.60104	4.08283e-11	1.6791e-09
ENSMUSG00000060402	Chst8	60.8851	10.3416	-1.45181	0.220479	-6.58482	4.55427e-11	1.86837e-09
ENSMUSG00000039168	Dap	236.661	10.3338	0.941845	0.143091	6.58216	4.6367e-11	1.89286e-09
ENSMUSG00000024013	Fgd2	1560.15	10.3348	-0.826013	0.125486	-6.58251	4.62573e-11	1.89286e-09
ENSMUSG00000026104	Stat1	264.162	10.3171	0.993125	0.151012	6.57645	4.81799e-11	1.96206e-09
ENSMUSG00000057315	Arhgap24	103.381	10.3057	2.06425	0.314071	6.57254	4.94641e-11	2.00945e-09
ENSMUSG00000026475	Rgs16	21.1822	10.3025	3.19216	0.485761	6.57145	4.98265e-11	2.01925e-09
ENSMUSG00000022336	Eif3e	437.597	10.289	0.817898	0.12455	6.56681	5.14038e-11	2.07811e-09
ENSMUSG00000015709	Arnt2	124.717	10.228	1.44259	0.220382	6.54585	5.91578e-11	2.38579e-09
ENSMUSG00000025402	Nab2	125.986	10.2188	1.00915	0.154241	6.54268	6.04267e-11	2.43108e-09
ENSMUSG00000084821	Gm15880	32.8606	10.2111	2.00424	0.306455	6.54005	6.14966e-11	2.46816e-09
ENSMUSG00000025969	Nrp2	328.234	10.2067	0.934591	0.142936	6.53851	6.21349e-11	2.48779e-09
ENSMUSG00000004709	Cd244a	27.6075	10.1972	1.6145	0.247045	6.53524	6.35089e-11	2.53063e-09
ENSMUSG00000048126	Col6a3	178.899	10.175	-1.26988	0.19454	-6.5276	6.68318e-11	2.65036e-09
ENSMUSG00000025192	Entpd7	89.2944	10.1736	1.09286	0.167435	6.52711	6.70512e-11	2.65274e-09
ENSMUSG00000032518	Rpsa	448.029	10.1368	0.959767	0.14733	6.51439	7.2987e-11	2.8604e-09
ENSMUSG00000015143	Actn1	183.255	10.0439	-1.20349	0.18566	-6.48223	9.03782e-11	3.51715e-09
ENSMUSG00000024378	Stard4	41.8832	10.0377	1.44608	0.223158	6.48006	9.1689e-11	3.55984e-09
ENSMUSG00000048163	Selplg	4235.93	10.0235	-0.931086	0.143794	-6.47514	9.47247e-11	3.66064e-09
ENSMUSG00000033355	Rtp4	205.378	10.0239	1.23752	0.191115	6.47525	9.46526e-11	3.66064e-09
ENSMUSG00000016206	H2-M3	247.507	10.0152	1.1062	0.170915	6.47225	9.65573e-11	3.72282e-09
ENSMUSG00000031217	Efnb1	102.942	10.0114	-0.990053	0.153	-6.47093	9.74e-11	3.74664e-09
ENSMUSG00000028044	Cks1b	68.577	9.99415	1.19471	0.184799	6.46491	1.01357e-10	3.88091e-09
ENSMUSG00000049436	Upk1b	360.888	9.96647	-1.0961	0.169799	-6.45527	1.08025e-10	4.11732e-09
ENSMUSG00000026112	Coa5	260.248	9.93674	0.887722	0.13774	6.44489	1.15682e-10	4.39908e-09
ENSMUSG00000032399	Rpl4	2161.17	9.90679	0.964345	0.149873	6.43443	1.2394e-10	4.70237e-09
ENSMUSG00000044042	Fmn1	39.4523	9.86439	2.35181	0.36635	6.41958	1.36652e-10	5.16758e-09
ENSMUSG00000000386	Mx1	50.4846	9.86049	1.43998	0.224359	6.41821	1.37883e-10	5.19586e-09
ENSMUSG00000014846	Tppp3	61.8754	9.83711	-1.11808	0.174427	-6.41001	1.45509e-10	5.47087e-09
ENSMUSG00000003644	Rps6ka1	400.347	9.83022	-0.951367	0.148475	-6.40759	1.47836e-10	5.54584e-09
ENSMUSG00000025492	Ifitm3	121.603	9.82121	1.12152	0.175117	6.40443	1.50937e-10	5.64944e-09
ENSMUSG00000006344	Ggt5	75.7939	9.77884	-1.11175	0.173995	-6.38953	1.66401e-10	6.2004e-09
ENSMUSG00000031647	Mfap3l	25.9649	9.77643	1.78328	0.279132	6.38868	1.67327e-10	6.22099e-09
ENSMUSG00000029103	Lrpap1	428.157	9.75788	0.917909	0.143825	6.38214	1.74629e-10	6.46359e-09
ENSMUSG00000059791	Nrm	118.561	9.7468	-0.959192	0.150385	-6.37823	1.79145e-10	6.61605e-09
ENSMUSG00000038028	Tigar	59.4428	9.72309	1.33827	0.210094	6.36986	1.89196e-10	6.97177e-09
ENSMUSG00000003882	Il7r	74.7389	9.7062	-1.7302	0.271878	-6.3639	1.96697e-10	7.23221e-09
ENSMUSG00000098055	Gm26947	25.5008	9.65254	1.79423	0.282782	6.3449	2.22565e-10	8.16529e-09
ENSMUSG00000003363	Pld3	434.037	9.5584	1.34968	0.213846	6.31145	2.76441e-10	1.00753e-08
ENSMUSG00000027580	Helz2	50.1203	9.54352	1.43999	0.228347	6.30614	2.86074e-10	1.04036e-08
ENSMUSG00000016256	Ctsz	2404.12	9.53132	1.13075	0.179434	6.30179	2.94226e-10	1.06535e-08
ENSMUSG00000041538	H2-Ob	180.219	9.50162	0.870021	0.138292	6.29119	3.15052e-10	1.13582e-08
ENSMUSG00000018920	Cxcl16	272.794	9.49284	1.07026	0.170206	6.28805	3.21482e-10	1.1565e-08
ENSMUSG00000079523	Tmsb10	54.8518	9.46889	1.15175	0.183416	6.27948	3.39715e-10	1.21946e-08
ENSMUSG00000044258	Ctla2a	23.0353	9.42573	2.30676	0.368257	6.26401	3.75207e-10	1.34108e-08
ENSMUSG00000037347	Chst7	105.386	9.31446	-1.06048	0.170387	-6.22396	4.84769e-10	1.72528e-08
ENSMUSG00000038388	Mpp6	123.513	9.30986	0.999392	0.160615	6.22229	4.89941e-10	1.73997e-08
ENSMUSG00000025289	Prdx4	128.408	9.1501	0.97521	0.158202	6.16434	7.07788e-10	2.47666e-08
ENSMUSG00000026303	Mlph	509.845	9.11908	-1.10032	0.178826	-6.15303	7.60181e-10	2.65442e-08
ENSMUSG00000076431	Sox4	545.314	9.11715	-0.861949	0.140101	-6.15232	7.63573e-10	2.66068e-08
ENSMUSG00000067274	Rplp0	758.809	9.11059	0.843059	0.137084	6.14992	7.75198e-10	2.68994e-08
ENSMUSG00000056749	Nfil3	29.4741	9.10551	1.53724	0.250036	6.14807	7.84318e-10	2.71593e-08
ENSMUSG00000022037	Clu	638.728	9.10235	-1.35353	0.220196	-6.14692	7.90044e-10	2.73008e-08
ENSMUSG00000061808	Ttr	20032.4	9.06103	-1.18777	0.193707	-6.1318	8.68892e-10	2.99587e-08
ENSMUSG00000026748	Plxdc2	2060.56	9.03956	1.07044	0.174796	6.12393	9.12937e-10	3.12878e-08
ENSMUSG00000038418	Egr1	74.5278	9.0261	1.07939	0.1764	6.119	9.41663e-10	3.214e-08
ENSMUSG00000029640	Usp12	23.8629	9.02494	1.84824	0.302071	6.11857	9.44185e-10	3.21602e-08
ENSMUSG00000038393	Txnip	1164.07	9.00082	-0.853943	0.139768	-6.10971	9.98123e-10	3.3928e-08
ENSMUSG00000023191	P3h3	70.6928	8.97584	1.04308	0.170983	6.10052	1.05721e-09	3.58632e-08
ENSMUSG00000027695	Pld1	304.023	8.9405	-0.809323	0.132948	-6.08751	1.14683e-09	3.88244e-08
ENSMUSG00000038147	Cd84	1042.46	8.93379	0.879893	0.1446	6.08503	1.16468e-09	3.93487e-08
ENSMUSG00000032294	Pkm	450.93	8.92237	0.930929	0.153093	6.08082	1.19571e-09	4.03152e-08
ENSMUSG00000021069	Pygl	94.2109	8.90716	1.11014	0.182734	6.0752	1.23833e-09	4.15841e-08
ENSMUSG00000025959	Klf7	469.619	8.88374	-1.0043	0.165547	-6.06654	1.30694e-09	4.37997e-08
ENSMUSG00000061778	Mospd2	144.766	8.866	1.03503	0.170797	6.05997	1.36143e-09	4.55342e-08
ENSMUSG00000026893	Gca	48.4457	8.82259	1.38334	0.228883	6.04387	1.50457e-09	5.02205e-08
ENSMUSG00000025232	Hexa	1891.25	8.80465	0.959252	0.15889	6.03721	1.56802e-09	5.22337e-08
ENSMUSG00000031138	F9	36.534	8.78986	1.28012	0.212231	6.03171	1.62232e-09	5.3935e-08
ENSMUSG00000030468	Siglecg	32.7023	8.76188	-1.78999	0.297276	-6.02129	1.73029e-09	5.7182e-08
ENSMUSG00000056313	Tcim	74.6333	8.70925	1.51194	0.251921	6.00165	1.95322e-09	6.41672e-08
ENSMUSG00000061848	Gm5805	65.8254	8.68222	1.17027	0.19532	5.99154	2.07867e-09	6.8154e-08
ENSMUSG00000105814	Mir703	241.268	8.68034	1.04144	0.17384	5.99083	2.08768e-09	6.81889e-08
ENSMUSG00000066442	Mthfs	100.142	8.68029	0.966684	0.161361	5.99082	2.08792e-09	6.81889e-08
ENSMUSG00000026069	Il1rl1	43.5066	8.64667	1.16354	0.19463	5.97822	2.25595e-09	7.29109e-08
ENSMUSG00000043336	Filip1l	145.536	8.55702	-1.37828	0.231859	-5.94449	2.77321e-09	8.89991e-08
ENSMUSG00000019590	Cyb561	129.664	8.55503	-1.49921	0.252234	-5.94374	2.78594e-09	8.92359e-08
ENSMUSG00000020914	Top2a	73.2105	8.54916	1.68149	0.283006	5.94153	2.82382e-09	9.02756e-08
ENSMUSG00000020256	Aldh1l2	24.3538	8.52106	1.73585	0.292679	5.93091	3.0126e-09	9.61262e-08
ENSMUSG00000030830	Itgal	27.9217	8.51647	1.8198	0.306924	5.92917	3.04462e-09	9.69622e-08
ENSMUSG00000021932	Rnaseh2b	83.0205	8.47955	0.985658	0.166631	5.9152	3.31472e-09	1.05162e-07
ENSMUSG00000029798	Herc6	118.154	8.47241	1.40015	0.236812	5.91249	3.36966e-09	1.06702e-07
ENSMUSG00000086841	2410006H16Rik	396.659	8.43418	0.811332	0.137561	5.89798	3.67978e-09	1.1608e-07
ENSMUSG00000049439	Cyp20a1	68.3824	8.37762	0.855258	0.14554	5.87645	4.19165e-09	1.3148e-07
ENSMUSG00000002797	Ggct	38.0834	8.35563	1.17982	0.201058	5.86806	4.40931e-09	1.37789e-07
ENSMUSG00000074570	Cass4	38.0882	8.33123	-1.35454	0.231201	-5.85873	4.66411e-09	1.45478e-07
ENSMUSG00000000686	Abhd15	50.2914	8.33012	-1.2106	0.206647	-5.85831	4.67607e-09	1.45579e-07
ENSMUSG00000021200	Asb2	62.8204	8.29472	-1.1303	0.193387	-5.84475	5.07315e-09	1.57353e-07
ENSMUSG00000020205	Phlda1	21.2149	8.28441	2.00086	0.342566	5.8408	5.195e-09	1.60534e-07
ENSMUSG00000040616	Tmem51	67.9644	8.25069	1.51491	0.259943	5.82785	5.61455e-09	1.72858e-07
ENSMUSG00000015355	Cd48	257.386	8.24907	0.933276	0.160158	5.82723	5.63543e-09	1.7318e-07
ENSMUSG00000103223	Gm37730	40.5828	8.24578	-1.72379	0.295881	-5.82597	5.6783e-09	1.74177e-07
ENSMUSG00000029570	Lfng	279.252	8.22333	-1.25609	0.215921	-5.81733	5.97951e-09	1.83078e-07
ENSMUSG00000031604	Msmo1	204.706	8.19718	0.889163	0.153113	5.80725	6.35073e-09	1.94088e-07
ENSMUSG00000004085	Map3k20	46.8068	8.18997	1.23969	0.213574	5.80447	6.45698e-09	1.96613e-07
ENSMUSG00000020572	Nampt	288.561	8.18175	1.14948	0.198142	5.8013	6.5803e-09	1.99638e-07
ENSMUSG00000034413	Neurl1b	131.242	8.17627	0.857878	0.147931	5.79918	6.66391e-09	2.01808e-07
ENSMUSG00000052146	Rps10	956.902	8.1459	0.834522	0.144195	5.78744	7.14657e-09	2.1525e-07
ENSMUSG00000032353	Tmed3	470.514	8.14322	0.86546	0.149568	5.78641	7.19081e-09	2.15802e-07
ENSMUSG00000051439	Cd14	695.165	8.12878	0.912772	0.157897	5.78081	7.43398e-09	2.22299e-07
ENSMUSG00000024033	Rsph1	47.3683	8.11749	-1.77576	0.307415	-5.77644	7.62967e-09	2.27741e-07
ENSMUSG00000001827	Folr1	129.334	8.06761	-1.86151	0.323343	-5.75708	8.55834e-09	2.54549e-07
ENSMUSG00000020717	Pecam1	53.2995	8.0283	-1.3133	0.228728	-5.74177	9.3692e-09	2.77675e-07
ENSMUSG00000036427	Gpi1	394.096	8.0123	0.829755	0.144669	5.73553	9.72075e-09	2.87072e-07
ENSMUSG00000033420	Antxr1	83.3348	7.99357	-1.43661	0.250795	-5.72822	1.01491e-08	2.98664e-07
ENSMUSG00000034459	Ifit1	38.5265	7.98738	1.67258	0.292113	5.7258	1.02948e-08	3.02417e-07
ENSMUSG00000066975	Cryba4	52.2726	7.91962	-1.42312	0.249703	-5.69926	1.20331e-08	3.51619e-07
ENSMUSG00000059493	Nhs	23.2462	7.90502	-1.76935	0.310766	-5.69352	1.24447e-08	3.61743e-07
ENSMUSG00000047021	Cfap65	28.7476	7.89945	-2.16028	0.379574	-5.69133	1.26051e-08	3.65767e-07
ENSMUSG00000040253	Gbp7	182.23	7.86925	-1.26778	0.223223	-5.67945	1.35129e-08	3.90748e-07
ENSMUSG00000047767	Atg16l2	79.6309	7.84437	1.06428	0.187715	5.66964	1.43097e-08	4.1263e-07
ENSMUSG00000025362	Rps26	1039.75	7.84408	0.811559	0.143144	5.66953	1.43192e-08	4.1263e-07
ENSMUSG00000112023	Lilr4b	27.9164	7.84058	1.91611	0.338048	5.66814	1.44353e-08	4.15257e-07
ENSMUSG00000026819	Slc25a25	45.5671	7.83243	1.32954	0.234696	5.66493	1.47085e-08	4.22387e-07
ENSMUSG00000027074	Slc43a3	44.2825	7.83145	1.27386	0.224884	5.66454	1.47417e-08	4.22611e-07
ENSMUSG00000009731	Kcnd1	57.1681	7.75465	-1.28055	0.227283	-5.63414	1.75934e-08	5.02635e-07
ENSMUSG00000096215	Smim22	51.2955	7.70817	-2.27819	0.405685	-5.61566	1.95809e-08	5.58458e-07
ENSMUSG00000021930	Spryd7	96.3984	7.70172	1.18518	0.211145	5.6131	1.98737e-08	5.65839e-07
ENSMUSG00000028773	Fabp3	158.664	7.69832	2.04364	0.364171	5.61174	2.003e-08	5.69316e-07
ENSMUSG00000021830	Txndc16	97.3792	7.68581	1.04329	0.186078	5.60676	2.06153e-08	5.8396e-07
ENSMUSG00000043885	Slc36a4	102.114	7.6716	1.11046	0.198257	5.60109	2.13012e-08	6.02365e-07
ENSMUSG00000042712	Tceal9	500.23	7.66594	0.954977	0.170567	5.59883	2.15804e-08	6.09227e-07
ENSMUSG00000045672	Col27a1	659.511	7.6521	-0.83253	0.148844	-5.5933	2.22793e-08	6.26831e-07
ENSMUSG00000073987	Ggh	254.028	7.64011	1.01884	0.18231	5.58851	2.29027e-08	6.41123e-07
ENSMUSG00000059277	R74862	41.4697	7.62104	-1.30544	0.233913	-5.58088	2.39309e-08	6.6766e-07
ENSMUSG00000047798	Cd300lf	128.273	7.60888	1.64881	0.295697	5.576	2.46105e-08	6.85473e-07
ENSMUSG00000031790	Mmp15	40.7463	7.60796	-1.89465	0.339808	-5.57563	2.46629e-08	6.85786e-07
ENSMUSG00000056145	AI504432	42.372	7.57689	1.31404	0.236204	5.56317	2.64914e-08	7.30532e-07
ENSMUSG00000090019	Gimap1	60.9003	7.5702	-0.993034	0.178588	-5.56048	2.69031e-08	7.40659e-07
ENSMUSG00000015027	Galns	50.9959	7.53107	1.23532	0.222791	5.54474	2.94393e-08	8.06482e-07
ENSMUSG00000032265	Tent5a	351.044	7.49221	-0.808226	0.146178	-5.52906	3.21954e-08	8.80535e-07
ENSMUSG00000064109	Hcst	86.0922	7.48615	1.26158	0.228274	5.52661	3.26476e-08	8.89982e-07
ENSMUSG00000058546	Rpl23a	2918.68	7.4842	0.925741	0.16753	5.52582	3.27943e-08	8.92518e-07
ENSMUSG00000038058	Nod1	94.9777	7.46991	1.25731	0.227771	5.52004	3.38916e-08	9.20878e-07
ENSMUSG00000051185	Fam174a	312.063	7.45934	0.804846	0.145917	5.51576	3.47268e-08	9.40503e-07
ENSMUSG00000026222	Sp100	144.551	7.44222	1.35226	0.24547	5.50883	3.61224e-08	9.76712e-07
ENSMUSG00000073591	Pcdhb22	48.8657	7.43901	1.10802	0.201184	5.50753	3.63904e-08	9.82364e-07
ENSMUSG00000035376	Hacd2	102.924	7.43577	1.27414	0.2314	5.50622	3.6663e-08	9.88122e-07
ENSMUSG00000045679	Pqlc3	51.493	7.43395	1.3778	0.25026	5.50548	3.68173e-08	9.89533e-07
ENSMUSG00000015468	Notch4	38.1893	7.43151	-2.7861	0.50615	-5.50449	3.70243e-08	9.93037e-07
ENSMUSG00000028653	Trit1	186.192	7.42207	-0.897224	0.163112	-5.50065	3.78386e-08	1.01e-06
ENSMUSG00000054072	Iigp1	73.7421	7.40649	2.24388	0.408399	5.49433	3.92205e-08	1.04521e-06
ENSMUSG00000026640	Plxna2	27.502	7.39781	1.33962	0.243976	5.4908	4.0012e-08	1.06121e-06
ENSMUSG00000043415	Otud1	121.141	7.3982	1.09497	0.199414	5.49096	3.99761e-08	1.06121e-06
ENSMUSG00000021763	BC067074	22.1731	7.38587	-2.25125	0.410367	-5.48594	4.11277e-08	1.08907e-06
ENSMUSG00000021306	Gpr137b	82.5777	7.34202	0.807834	0.147737	5.46807	4.54969e-08	1.20095e-06
ENSMUSG00000023456	Tpi1	165.032	7.32981	0.985653	0.180421	5.46308	4.67944e-08	1.23129e-06
ENSMUSG00000100627	A830008E24Rik	70.79	7.32773	-1.06958	0.195814	-5.46223	4.70184e-08	1.23523e-06
ENSMUSG00000036570	Fxyd1	82.0302	7.319	-1.56528	0.286751	-5.45866	4.79735e-08	1.25834e-06
ENSMUSG00000020654	Adcy3	30.0868	7.30894	1.38114	0.253209	5.45455	4.90976e-08	1.28378e-06
ENSMUSG00000001763	Tspan33	92.2201	7.29736	-0.908873	0.166772	-5.44981	5.04247e-08	1.31642e-06
ENSMUSG00000038527	C1rl	30.4526	7.27277	-1.32777	0.244087	-5.43973	5.33613e-08	1.38656e-06
ENSMUSG00000106636	Gm43813	48.9781	7.25448	-1.20798	0.222374	-5.43222	5.56567e-08	1.44395e-06
ENSMUSG00000043832	Clec4a3	75.7428	7.22628	-0.994743	0.183511	-5.42063	5.9391e-08	1.53367e-06
ENSMUSG00000034041	Lyl1	199.824	7.2179	-0.906355	0.167311	-5.41718	6.05479e-08	1.56112e-06
ENSMUSG00000028037	Ifi44	25.5974	7.21707	2.95336	0.54522	5.41683	6.06644e-08	1.56171e-06
ENSMUSG00000034271	Jdp2	68.3585	7.17569	-1.21786	0.22554	-5.39977	6.67279e-08	1.70463e-06
ENSMUSG00000020635	Fkbp1b	32.3679	7.13155	1.6681	0.30997	5.3815	7.38662e-08	1.87834e-06
ENSMUSG00000037788	Vopp1	38.677	7.12723	-1.24243	0.230948	-5.37971	7.46056e-08	1.89137e-06
ENSMUSG00000063506	Arhgap22	328.25	7.09824	-0.980952	0.182752	-5.36768	7.97557e-08	2.0158e-06
ENSMUSG00000009214	Mymk	35.3086	7.05206	-1.54683	0.28921	-5.34847	8.8703e-08	2.23516e-06
ENSMUSG00000074578	Zfas1	434.951	7.0475	0.848676	0.158733	5.34656	8.96402e-08	2.25196e-06
ENSMUSG00000056917	Sipa1	699.566	7.04244	-0.901144	0.168613	-5.34446	9.06895e-08	2.27146e-06
ENSMUSG00000023078	Cxcl13	44.7348	7.0358	3.34757	0.626689	5.34168	9.2087e-08	2.303e-06
ENSMUSG00000041488	Stx3	111.435	6.97049	0.972602	0.183014	5.31436	1.07031e-07	2.64498e-06
ENSMUSG00000056598	Drc3	40.575	6.96832	-1.33432	0.251121	-5.31345	1.07568e-07	2.65429e-06
ENSMUSG00000029718	Pcolce	75.2202	6.95497	-1.69926	0.320141	-5.30785	1.10924e-07	2.73306e-06
ENSMUSG00000028885	Smpdl3b	44.8029	6.95063	-1.05556	0.198937	-5.30603	1.12038e-07	2.75644e-06
ENSMUSG00000035284	Vps13c	47.1767	6.94756	1.56634	0.295273	5.30474	1.12833e-07	2.77191e-06
ENSMUSG00000070354	Evi2	33.4697	6.93619	1.58858	0.299735	5.29996	1.15827e-07	2.83707e-06
ENSMUSG00000014444	Piezo1	100.125	6.91571	-0.906746	0.171364	-5.29134	1.21421e-07	2.95239e-06
ENSMUSG00000031389	Arhgap4	291.079	6.90529	-0.988605	0.186989	-5.28696	1.24369e-07	3.01526e-06
ENSMUSG00000020437	Myo1g	59.6725	6.87993	-1.00922	0.191276	-5.27626	1.31847e-07	3.1689e-06
ENSMUSG00000022324	Matn2	40.6935	6.8802	-1.61767	0.306587	-5.27638	1.31764e-07	3.1689e-06
ENSMUSG00000039007	Cpq	177.297	6.85906	1.09398	0.207688	5.26744	1.38338e-07	3.31532e-06
ENSMUSG00000055184	Fam72a	126.619	6.85498	-0.977272	0.185591	-5.26572	1.39642e-07	3.34177e-06
ENSMUSG00000017754	Pltp	168.146	6.82318	-1.3211	0.25153	-5.25225	1.50251e-07	3.58536e-06
ENSMUSG00000028532	Cachd1	107.126	6.82247	-1.35578	0.258148	-5.25195	1.50498e-07	3.58601e-06
ENSMUSG00000109089	4833411C07Rik	119.514	6.8175	-0.996597	0.189834	-5.24984	1.52228e-07	3.61185e-06
ENSMUSG00000022540	Rogdi	177.61	6.80136	-1.08552	0.207041	-5.24299	1.57992e-07	3.73795e-06
ENSMUSG00000026051	1500015O10Rik	761.398	6.79079	-1.34186	0.256154	-5.2385	1.61888e-07	3.82468e-06
ENSMUSG00000050288	Fzd2	21.8399	6.76789	-1.6966	0.324474	-5.22876	1.70652e-07	4.02604e-06
51382		20.1299	6.76678	-1.92541	0.368268	-5.22829	1.71087e-07	4.03058e-06
ENSMUSG00000026615	Eprs	314.166	6.76089	0.87386	0.167221	5.22578	1.73423e-07	4.07986e-06
ENSMUSG00000074896	Ifit3	83.5174	6.75813	1.22189	0.233872	5.2246	1.74529e-07	4.10008e-06
ENSMUSG00000029761	Cald1	149.054	6.75393	-1.08549	0.207837	-5.22281	1.76224e-07	4.13408e-06
ENSMUSG00000057286	St6galnac2	46.4207	6.73173	-1.77094	0.339694	-5.21334	1.8547e-07	4.34485e-06
ENSMUSG00000015090	Ptgds	351.213	6.71311	-1.28187	0.246257	-5.20539	1.93591e-07	4.52873e-06
ENSMUSG00000001270	Ckb	357.011	6.71044	-0.817333	0.157051	-5.20424	1.94789e-07	4.55035e-06
ENSMUSG00000053646	Plxnb1	84.0869	6.69347	-1.25693	0.241857	-5.19698	2.02548e-07	4.72498e-06
ENSMUSG00000021379	Id4	125.477	6.69056	-1.05377	0.202815	-5.19574	2.03911e-07	4.75013e-06
ENSMUSG00000009281	Rarres2	22.5142	6.67873	-1.61102	0.310368	-5.19067	2.0954e-07	4.87444e-06
ENSMUSG00000035352	Ccl12	247.685	6.67775	1.28235	0.247069	5.19025	2.10016e-07	4.8787e-06
ENSMUSG00000068245	Phf11d	78.7068	6.65642	1.03476	0.199718	5.1811	2.20586e-07	5.1171e-06
ENSMUSG00000067279	Ppp1r3c	37.7031	6.64781	1.37183	0.264965	5.1774	2.25005e-07	5.21236e-06
ENSMUSG00000068240	Gm11808	49.1335	6.63199	1.12286	0.217163	5.17059	2.33352e-07	5.39071e-06
ENSMUSG00000104835	Gm5547	54.0172	6.61366	1.18825	0.23016	5.1627	2.43411e-07	5.60755e-06
ENSMUSG00000034855	Cxcl10	59.5871	6.60494	2.14058	0.414927	5.15894	2.48346e-07	5.70544e-06
ENSMUSG00000020077	Srgn	390.95	6.57919	0.848743	0.164874	5.14783	2.63517e-07	6.00891e-06
ENSMUSG00000017716	Birc5	40.4955	6.57436	1.12302	0.218243	5.14574	2.66463e-07	6.06313e-06
ENSMUSG00000006169	Clint1	340.31	6.57213	0.835446	0.162387	5.14478	2.67838e-07	6.08611e-06
ENSMUSG00000062175	Tgif2	91.6435	6.57001	-0.827975	0.160964	-5.14386	2.69147e-07	6.10297e-06
ENSMUSG00000059070	Rpl18	617.871	6.54592	0.822225	0.16017	5.13343	2.84501e-07	6.41225e-06
ENSMUSG00000019066	Rab3d	29.5172	6.52941	1.19446	0.233007	5.12628	2.9552e-07	6.64261e-06
ENSMUSG00000042106	Inka1	56.466	6.52975	-1.15033	0.224392	-5.12643	2.95289e-07	6.64261e-06
ENSMUSG00000020108	Ddit4	886.839	6.52245	-2.24955	0.439085	-5.12326	3.00298e-07	6.73185e-06
ENSMUSG00000028962	Slc4a2	174.97	6.49761	-1.38896	0.271681	-5.11247	3.17971e-07	7.11844e-06
ENSMUSG00000033998	Kcnk1	78.5958	6.48286	-1.52471	0.298608	-5.10605	3.2896e-07	7.34472e-06
ENSMUSG00000097365	C030034L19Rik	34.6867	6.47684	1.62435	0.318286	5.10343	3.33551e-07	7.42731e-06
ENSMUSG00000045414	1190002N15Rik	171.507	6.47623	1.24749	0.244455	5.10317	3.34017e-07	7.42775e-06
ENSMUSG00000021453	Gadd45g	76.5213	6.45844	-1.09199	0.214308	-5.09541	3.47985e-07	7.72804e-06
ENSMUSG00000054252	Fgfr3	36.9782	6.42497	-1.43912	0.283247	-5.08079	3.75862e-07	8.32493e-06
ENSMUSG00000035168	Tanc1	63.5892	6.4211	-1.14503	0.22544	-5.0791	3.79228e-07	8.38293e-06
ENSMUSG00000024677	Ms4a6b	297.099	6.41456	-0.863775	0.170161	-5.07624	3.84986e-07	8.48191e-06
ENSMUSG00000037679	Inf2	52.132	6.3837	1.23152	0.243253	5.06271	4.13334e-07	9.05855e-06
ENSMUSG00000053007	Creb5	55.054	6.37504	1.11467	0.220338	5.05891	4.21658e-07	9.19259e-06
ENSMUSG00000023067	Cdkn1a	34.2665	6.35931	1.47697	0.292353	5.052	4.37205e-07	9.50664e-06
ENSMUSG00000058818	Pirb	71.7975	6.35331	-1.19239	0.236147	-5.04936	4.43295e-07	9.61396e-06
ENSMUSG00000039976	Tbc1d16	215.99	6.3472	-0.854296	0.169279	-5.04667	4.49576e-07	9.72485e-06
ENSMUSG00000074794	Arrdc3	65.8213	6.33017	-0.809193	0.160581	-5.03917	4.67551e-07	1.00744e-05
ENSMUSG00000021823	Vcl	67.9611	6.32327	1.10176	0.218771	5.03613	4.7504e-07	1.02094e-05
ENSMUSG00000004105	Angptl2	89.8068	6.31142	-1.49607	0.297377	-5.0309	4.88182e-07	1.04648e-05
ENSMUSG00000033450	Tagap	471.955	6.31176	-1.11548	0.221719	-5.03105	4.87798e-07	1.04648e-05
ENSMUSG00000021759	Plpp1	259.816	6.29885	0.98808	0.196619	5.02535	5.02512e-07	1.07443e-05
ENSMUSG00000026670	Uap1	257.366	6.29575	1.05671	0.210332	5.02398	5.06115e-07	1.07937e-05
ENSMUSG00000030986	Dhx32	34.7108	6.29394	1.22168	0.243209	5.02318	5.08226e-07	1.08248e-05
ENSMUSG00000056671	Prelid2	34.9068	6.28064	1.30526	0.260153	5.0173	5.24034e-07	1.1133e-05
ENSMUSG00000031955	Bcar1	33.3448	6.27328	-1.68453	0.335962	-5.01404	5.32996e-07	1.1309e-05
ENSMUSG00000032579	Hemk1	213.04	6.26197	-1.19597	0.238763	-5.00903	5.47051e-07	1.1563e-05
ENSMUSG00000035121	Neil2	57.9502	6.25052	1.29398	0.258591	5.00395	5.61666e-07	1.18269e-05
ENSMUSG00000056215	Lrguk	29.6355	6.2448	1.21882	0.243696	5.00141	5.69116e-07	1.19085e-05
ENSMUSG00000022246	Rai14	84.4135	6.23441	1.23715	0.247589	4.9968	5.82892e-07	1.21815e-05
ENSMUSG00000039959	Hip1	22.7245	6.23203	1.30104	0.260429	4.99574	5.86103e-07	1.22274e-05
ENSMUSG00000021760	Gpx8	63.7866	6.23169	-1.53083	0.306436	-4.99559	5.86559e-07	1.22274e-05
ENSMUSG00000031375	Bgn	71.5591	6.19626	-1.30987	0.263036	-4.97983	6.36412e-07	1.30704e-05
ENSMUSG00000032902	Slc16a1	89.4646	6.19269	1.07157	0.215252	4.97823	6.41673e-07	1.31622e-05
ENSMUSG00000023249	Parp3	86.4824	6.18742	-0.905754	0.182029	-4.97588	6.49508e-07	1.33065e-05
ENSMUSG00000034709	Ppp1r21	299.365	6.18066	-0.910961	0.183186	-4.97287	6.59694e-07	1.34986e-05
ENSMUSG00000026981	Il1rn	25.6682	6.17347	1.94154	0.390679	4.96966	6.70698e-07	1.37069e-05
ENSMUSG00000030474	Siglece	21.8894	6.17173	-1.98245	0.398973	-4.96888	6.73397e-07	1.37452e-05
ENSMUSG00000009772	Nuak2	35.1525	6.15842	-1.33219	0.268428	-4.96294	6.94346e-07	1.41382e-05
ENSMUSG00000026014	Raph1	40.7409	6.15392	1.07976	0.217653	4.96092	7.01593e-07	1.42683e-05
ENSMUSG00000092203	1110038B12Rik	94.4443	6.11437	0.967616	0.195747	4.94321	7.68477e-07	1.55904e-05
ENSMUSG00000024222	Fkbp5	821.211	6.1092	-1.30513	0.26415	-4.94089	7.77676e-07	1.57579e-05
ENSMUSG00000056536	Pign	116.95	6.08657	0.876424	0.177748	4.93072	8.1927e-07	1.65203e-05
ENSMUSG00000028527	Ak4	22.0642	6.05326	1.76949	0.359965	4.91571	8.84595e-07	1.77516e-05
ENSMUSG00000025498	Irf7	41.1205	6.04907	1.17546	0.239215	4.91383	8.93152e-07	1.79017e-05
ENSMUSG00000026365	Cfh	1031.54	6.04613	0.808058	0.16449	4.9125	8.99225e-07	1.80018e-05
ENSMUSG00000023044	Csad	291.483	6.03479	-1.04847	0.213652	-4.90738	9.23009e-07	1.84336e-05
ENSMUSG00000025723	Nmb	34.534	5.99333	1.29138	0.264161	4.88862	1.01548e-06	2.02076e-05
ENSMUSG00000027570	Col9a3	288.664	5.98611	-1.40672	0.287947	-4.88534	1.0325e-06	2.04975e-05
ENSMUSG00000075014	Gm10800	203.767	5.98374	1.30867	0.267936	4.88427	1.03815e-06	2.0585e-05
ENSMUSG00000032679	Cd59a	214.919	5.95514	-1.48156	0.304142	-4.87127	1.10881e-06	2.1882e-05
ENSMUSG00000018417	Myo1b	173.033	5.94418	-0.999055	0.205301	-4.86629	1.13715e-06	2.23617e-05
ENSMUSG00000070436	Serpinh1	49.5906	5.94238	-1.54882	0.318329	-4.86547	1.14188e-06	2.24282e-05
ENSMUSG00000030125	Lrrc23	73.7876	5.89662	-1.50231	0.3101	-4.84459	1.26876e-06	2.47452e-05
ENSMUSG00000026442	Nfasc	68.4304	5.88217	-1.24152	0.256619	-4.83797	1.31169e-06	2.55229e-05
ENSMUSG00000028312	Smc2	79.386	5.87852	1.02019	0.210945	4.8363	1.32277e-06	2.57083e-05
ENSMUSG00000079427	Mthfsl	48.2105	5.8636	0.944946	0.195663	4.82947	1.369e-06	2.6505e-05
ENSMUSG00000021377	Dek	471.108	5.86324	0.858813	0.177834	4.8293	1.37012e-06	2.6505e-05
ENSMUSG00000090164	BC035044	185.528	5.86149	-0.891305	0.184593	-4.8285	1.37565e-06	2.6581e-05
ENSMUSG00000002728	Naa20	131.201	5.85819	0.800722	0.165884	4.82698	1.38616e-06	2.6753e-05
ENSMUSG00000051503	Gm6583	28.8934	5.8258	-1.84297	0.382987	-4.81211	1.49348e-06	2.87577e-05
ENSMUSG00000022199	Slc22a17	1000.84	5.82328	-1.04969	0.218188	-4.81095	1.50216e-06	2.88914e-05
ENSMUSG00000050912	Tmem123	393.064	5.82155	0.811313	0.168667	4.81015	1.50818e-06	2.89337e-05
ENSMUSG00000063458	Lrmda	28.1701	5.82168	1.43449	0.298217	4.81021	1.50772e-06	2.89337e-05
ENSMUSG00000015094	Npdc1	28.3588	5.81361	-1.64268	0.341763	-4.8065	1.53599e-06	2.93725e-05
ENSMUSG00000050822	Slc29a4	61.3077	5.798	-1.6469	0.343154	-4.7993	1.5922e-06	3.03254e-05
ENSMUSG00000031833	Mast3	99.003	5.79776	-0.857004	0.178573	-4.79919	1.5931e-06	3.03254e-05
ENSMUSG00000032135	Mcam	49.8949	5.79348	1.4319	0.298486	4.79722	1.60886e-06	3.05903e-05
ENSMUSG00000023236	Scg5	72.448	5.78319	-1.39011	0.290062	-4.79246	1.64745e-06	3.12885e-05
ENSMUSG00000019823	Mical1	84.945	5.77753	0.894752	0.186802	4.78985	1.66907e-06	3.16141e-05
ENSMUSG00000030495	Slc7a10	69.2413	5.76359	-1.54648	0.3233	-4.7834	1.72351e-06	3.25105e-05
ENSMUSG00000017765	Slc12a4	83.95	5.76183	-1.11631	0.233411	-4.78259	1.73049e-06	3.25686e-05
ENSMUSG00000027217	Tspan18	26.0011	5.74442	-1.45456	0.304651	-4.77453	1.80128e-06	3.37483e-05
ENSMUSG00000023043	Krt18	59.353	5.73417	-1.77822	0.372809	-4.76978	1.8443e-06	3.44765e-05
ENSMUSG00000004655	Aqp1	96.8999	5.70724	-1.67585	0.352272	-4.75727	1.96227e-06	3.65588e-05
ENSMUSG00000043542	Zc2hc1a	67.6498	5.7054	0.903214	0.189894	4.75642	1.97059e-06	3.66319e-05
ENSMUSG00000046402	Rbp1	107.928	5.7058	-1.58419	0.333051	-4.7566	1.96881e-06	3.66319e-05
ENSMUSG00000057969	Sema3b	79.5317	5.69528	-1.80497	0.379858	-4.75171	2.01704e-06	3.74536e-05
ENSMUSG00000007872	Id3	189.999	5.69417	-1.08565	0.228502	-4.75119	2.02224e-06	3.74665e-05
ENSMUSG00000063142	Kcnma1	46.7677	5.69433	1.09549	0.230568	4.75126	2.0215e-06	3.74665e-05
ENSMUSG00000010461	Eya4	185.675	5.69051	0.865774	0.182288	4.74948	2.03936e-06	3.77417e-05
ENSMUSG00000073491	Ifi213	41.92	5.68999	1.44869	0.305036	4.74924	2.0418e-06	3.7745e-05
ENSMUSG00000032750	Gab3	40.2935	5.68078	1.36842	0.288394	4.74495	2.08553e-06	3.85106e-05
ENSMUSG00000075590	Nrbp2	94.8843	5.66041	-1.46969	0.31036	-4.73545	2.18572e-06	4.01382e-05
ENSMUSG00000029231	Pdgfra	29.4825	5.65934	-1.42854	0.301702	-4.73495	2.1911e-06	4.01928e-05
ENSMUSG00000030711	Sult1a1	499.771	5.65784	-1.28855	0.272177	-4.73425	2.19869e-06	4.02876e-05
ENSMUSG00000054051	Ercc6	59.5231	5.63308	0.92624	0.196126	4.72267	2.32765e-06	4.25103e-05
ENSMUSG00000017723	Wfdc2	80.8429	5.62186	-1.62869	0.345251	-4.71742	2.3886e-06	4.35278e-05
ENSMUSG00000020811	Wscd1	72.0224	5.61618	0.856598	0.181685	4.71475	2.42004e-06	4.40045e-05
ENSMUSG00000010064	Slc38a3	72.6279	5.61023	-1.73913	0.369087	-4.71196	2.45341e-06	4.45141e-05
ENSMUSG00000050914	Ankrd37	31.2126	5.60699	1.28907	0.273661	4.71044	2.47178e-06	4.47986e-05
ENSMUSG00000045932	Ifit2	32.4854	5.60265	1.8648	0.396058	4.7084	2.49663e-06	4.51957e-05
ENSMUSG00000022512	Cldn1	127.85	5.6002	-1.1814	0.250973	-4.70726	2.5107e-06	4.53561e-05
ENSMUSG00000021728	Emb	143.527	5.59175	-1.38523	0.294523	-4.70329	2.56007e-06	4.60978e-05
ENSMUSG00000026407	Cacna1s	21.9076	5.58429	1.27944	0.272234	4.69978	2.6044e-06	4.68455e-05
ENSMUSG00000016918	Sulf1	211.552	5.58006	-1.41327	0.300837	-4.69779	2.62992e-06	4.72534e-05
ENSMUSG00000107304	Gm43775	140.628	5.57813	-1.17919	0.251058	-4.69688	2.64163e-06	4.74127e-05
ENSMUSG00000022508	Bcl6	183.882	5.57618	0.936908	0.199513	4.69596	2.65351e-06	4.75747e-05
ENSMUSG00000037490	Slc2a12	69.4733	5.5467	-1.41515	0.302249	-4.68207	2.83988e-06	5.06678e-05
ENSMUSG00000031760	Mt3	44.9478	5.53363	-1.59865	0.341891	-4.6759	2.92662e-06	5.20232e-05
ENSMUSG00000107176	Gm9794	42.8052	5.52951	0.935051	0.200056	4.67395	2.95456e-06	5.24639e-05
ENSMUSG00000038543	BC028528	89.7521	5.52461	0.913469	0.195535	4.67164	2.98803e-06	5.30018e-05
ENSMUSG00000070306	Ccdc153	21.1891	5.51602	-1.82926	0.391909	-4.66758	3.04772e-06	5.40031e-05
ENSMUSG00000023571	C1qtnf12	48.464	5.51321	-1.30856	0.280431	-4.66625	3.06752e-06	5.42961e-05
ENSMUSG00000045205	Dpy19l4	475.947	5.50788	1.10528	0.236996	4.66372	3.10542e-06	5.49085e-05
ENSMUSG00000039672	Kcne2	188.788	5.50455	-1.3151	0.282081	-4.66214	3.12933e-06	5.52726e-05
ENSMUSG00000039646	Vasn	57.1974	5.48095	-1.47639	0.317439	-4.65095	3.30409e-06	5.8113e-05
ENSMUSG00000047143	Dmrta2	46.3557	5.47912	-1.58129	0.340056	-4.65008	3.31801e-06	5.82962e-05
ENSMUSG00000020681	Ace	166.029	5.4693	-1.40204	0.301812	-4.64542	3.39389e-06	5.95665e-05
ENSMUSG00000016541	Atxn10	330.962	5.46377	0.809253	0.174303	4.64279	3.43739e-06	6.02031e-05
ENSMUSG00000020186	Csrp2	57.9588	5.45725	-1.85647	0.400128	-4.63969	3.48937e-06	6.09214e-05
ENSMUSG00000030165	Klrd1	32.785	5.42699	-1.43581	0.310428	-4.62527	3.74119e-06	6.49097e-05
ENSMUSG00000020785	Camkk1	31.8029	5.42228	-1.0817	0.233981	-4.62302	3.78197e-06	6.55489e-05
ENSMUSG00000022489	Pde1b	61.1491	5.41964	-1.06309	0.230018	-4.62176	3.80501e-06	6.58796e-05
ENSMUSG00000075254	Heg1	148.819	5.41817	-1.10866	0.239915	-4.62105	3.81797e-06	6.5967e-05
ENSMUSG00000052942	Glis3	51.7831	5.41833	-1.07777	0.233226	-4.62113	3.81652e-06	6.5967e-05
ENSMUSG00000002233	Rhoc	287.49	5.41581	0.8614	0.186453	4.61993	3.83872e-06	6.61315e-05
ENSMUSG00000117294	AC154912.3	39.9166	5.41613	-1.37291	0.297161	-4.62008	3.83589e-06	6.61315e-05
ENSMUSG00000031428	Zcchc18	73.8564	5.41574	-1.22812	0.265833	-4.61989	3.8394e-06	6.61315e-05
ENSMUSG00000048108	Tmem72	279.442	5.41443	-1.41526	0.306381	-4.61927	3.85097e-06	6.62621e-05
ENSMUSG00000047867	Gimap6	36.0632	5.4056	-1.07864	0.233723	-4.61505	3.93006e-06	6.73448e-05
ENSMUSG00000025350	Rdh5	172.632	5.39674	-1.43406	0.311022	-4.61081	4.0111e-06	6.85924e-05
ENSMUSG00000031740	Mmp2	30.15	5.39322	-1.0062	0.218307	-4.60912	4.04373e-06	6.90793e-05
ENSMUSG00000108494	Gm45203	27.2206	5.3831	-1.25776	0.273171	-4.60427	4.13908e-06	7.05634e-05
ENSMUSG00000023232	Serinc2	24.0388	5.38136	-1.72291	0.374265	-4.60344	4.15564e-06	7.07734e-05
ENSMUSG00000015653	Steap2	174.962	5.35873	-1.37738	0.299913	-4.59258	4.37794e-06	7.42555e-05
ENSMUSG00000015652	Steap1	109.355	5.35001	-1.53475	0.334486	-4.58839	4.46678e-06	7.55316e-05
ENSMUSG00000097440	Gm6277	73.352	5.32569	-0.983865	0.214973	-4.57669	4.72401e-06	7.96387e-05
ENSMUSG00000003099	Ppp5c	80.6459	5.31345	-0.865136	0.189275	-4.57079	4.85899e-06	8.17489e-05
ENSMUSG00000030054	Gp9	23.3939	5.30748	-1.27946	0.280099	-4.5679	4.92634e-06	8.25484e-05
ENSMUSG00000028082	Sh3d19	102.205	5.30553	-1.68642	0.369266	-4.56696	4.94841e-06	8.28349e-05
ENSMUSG00000020297	Nsg2	311.361	5.29151	-1.09542	0.240213	-4.56019	5.11077e-06	8.51939e-05
ENSMUSG00000026904	Slc4a10	170.945	5.27191	-1.18864	0.2612	-4.5507	5.34678e-06	8.87895e-05
ENSMUSG00000019088	Dnase1l1	24.7193	5.26431	1.13546	0.249716	4.54702	5.44113e-06	9.00869e-05
ENSMUSG00000060260	Pwwp2b	26.9501	5.2522	1.09521	0.241176	4.54114	5.59502e-06	9.23593e-05
ENSMUSG00000029366	Dck	61.9451	5.24802	1.10235	0.242856	4.53911	5.64915e-06	9.31606e-05
ENSMUSG00000056999	Ide	62.7952	5.22773	1.01957	0.225108	4.52925	5.91929e-06	9.73264e-05
ENSMUSG00000096145	Vkorc1	269.581	5.21732	0.986485	0.218047	4.52418	6.06295e-06	9.9492e-05
ENSMUSG00000023966	Rsph9	35.5814	5.19932	-1.42511	0.315611	-4.51541	6.31953e-06	0.000103499
ENSMUSG00000033965	Slc16a2	351.707	5.18254	-1.35086	0.299711	-4.50721	6.56841e-06	0.000107469
ENSMUSG00000034349	Smc4	110.958	5.16389	0.897974	0.199634	4.49809	6.85655e-06	0.000111744
ENSMUSG00000014158	Trpv4	130.596	5.16395	-1.2797	0.284496	-4.49812	6.85574e-06	0.000111744
ENSMUSG00000022261	Sdc2	61.2546	5.15937	-1.23008	0.273601	-4.49588	6.92841e-06	0.000112585
ENSMUSG00000027962	Vcam1	513.492	5.15491	-0.863866	0.19224	-4.49369	6.99994e-06	0.000113513
ENSMUSG00000058454	Dhcr7	32.1548	5.15481	1.0725	0.238671	4.49364	7.00144e-06	0.000113513
ENSMUSG00000022240	Ctnnd2	54.1943	5.13071	-1.01225	0.225857	-4.48182	7.40092e-06	0.000119332
ENSMUSG00000068323	Slc4a5	137.054	5.11585	-1.27594	0.285157	-4.47451	7.65858e-06	0.000123129
ENSMUSG00000039901	Armh3	80.1587	5.10499	-0.804806	0.18008	-4.46916	7.85256e-06	0.000126126
ENSMUSG00000041889	Shisa4	37.1406	5.10118	-1.21784	0.272612	-4.46729	7.92176e-06	0.000127114
ENSMUSG00000032246	Calml4	119.617	5.09611	-1.6585	0.371463	-4.46479	8.01479e-06	0.000128483
ENSMUSG00000029864	Gstk1	37.963	5.08305	-1.08657	0.243717	-4.45835	8.25941e-06	0.000132114
ENSMUSG00000033032	Afap1l1	85.156	5.08234	-1.07507	0.241155	-4.458	8.27296e-06	0.000132114
ENSMUSG00000024164	C3	41.0657	5.07435	1.4102	0.316611	4.45405	8.42663e-06	0.000134439
ENSMUSG00000022895	Ets2	267.083	5.07377	1.04572	0.234794	4.45376	8.43778e-06	0.000134488
ENSMUSG00000033538	Casp4	52.7669	5.07175	0.840269	0.188707	4.45276	8.47721e-06	0.000134858
ENSMUSG00000022360	Atad2	73.7491	5.06458	0.928448	0.208677	4.44922	8.61826e-06	0.000136971
ENSMUSG00000047496	Rnf152	126.848	5.04786	-1.13575	0.255745	-4.44095	8.95645e-06	0.000141805
ENSMUSG00000026579	F5	272.057	5.0451	-1.50627	0.339283	-4.43958	9.01355e-06	0.000142573
ENSMUSG00000068196	Col8a1	158.392	5.03246	-1.47027	0.331642	-4.43331	9.27989e-06	0.000146092
ENSMUSG00000026831	1700007K13Rik	20.4386	5.03015	-1.5371	0.346807	-4.43216	9.32928e-06	0.000146731
ENSMUSG00000026576	Atp1b1	1042.35	5.02894	-1.08534	0.244913	-4.43156	9.3554e-06	0.000147003
ENSMUSG00000078193	Gm2000	41.5997	5.02525	0.826264	0.186527	4.42973	9.43518e-06	0.000148044
ENSMUSG00000031791	Tmem38a	44.6684	5.02506	-1.46953	0.331749	-4.42963	9.43938e-06	0.000148044
ENSMUSG00000024736	Tmem132a	33.9327	5.01864	-1.28458	0.290205	-4.42645	9.5798e-06	0.000149823
ENSMUSG00000106856	Gm43761	29.3336	5.01674	-1.45886	0.329647	-4.4255	9.6218e-06	0.000150098
ENSMUSG00000041577	Prelp	93.7509	5.00826	-1.45451	0.328979	-4.42128	9.81171e-06	0.000152403
ENSMUSG00000047409	Ctdspl	85.0681	5.00798	-1.09804	0.248362	-4.42114	9.81799e-06	0.000152403
ENSMUSG00000022425	Enpp2	5422.82	5.00805	-1.07821	0.243874	-4.42118	9.81637e-06	0.000152403
ENSMUSG00000052188	Gm14964	26.7084	4.98463	-1.29163	0.292919	-4.40951	1.03603e-05	0.000160223
ENSMUSG00000028700	Pomgnt1	153.604	4.96455	-1.01036	0.229653	-4.39949	1.08505e-05	0.000167184
ENSMUSG00000052852	Reep1	22.4514	4.96165	-1.25178	0.284622	-4.39804	1.09232e-05	0.000168149
ENSMUSG00000060019	Gm10073	67.0532	4.95617	0.886922	0.201789	4.3953	1.10618e-05	0.000169968
ENSMUSG00000029386	Tctn2	37.7708	4.9492	-1.49074	0.339435	-4.39181	1.1241e-05	0.000172244
ENSMUSG00000029661	Col1a2	23.2152	4.94709	-1.20965	0.275499	-4.39076	1.12955e-05	0.000172762
ENSMUSG00000034687	Fras1	32.0487	4.9372	-1.33797	0.305069	-4.3858	1.15558e-05	0.000176581
ENSMUSG00000001783	Rtcb	353.538	4.93029	0.857382	0.195645	4.38234	1.1741e-05	0.000179083
ENSMUSG00000030102	Itpr1	202.949	4.92226	-1.07916	0.246479	-4.37831	1.19604e-05	0.000182053
ENSMUSG00000032595	Cdhr4	25.0924	4.91646	-1.33258	0.304562	-4.3754	1.21212e-05	0.000184206
ENSMUSG00000038816	Ctnnal1	124.729	4.89957	-0.890165	0.203843	-4.36691	1.26016e-05	0.000190985
ENSMUSG00000021356	Irf4	23.896	4.89428	-1.30838	0.299795	-4.36425	1.27562e-05	0.000192977
ENSMUSG00000034156	Tspoap1	58.1993	4.88514	-1.00988	0.231642	-4.35965	1.30273e-05	0.000196543
ENSMUSG00000026896	Ifih1	96.6539	4.88041	1.03788	0.238195	4.35726	1.317e-05	0.000198516
ENSMUSG00000036972	Zic4	29.8864	4.87158	-1.41134	0.324237	-4.35281	1.34406e-05	0.000202228
ENSMUSG00000035042	Ccl5	54.7694	4.86795	1.06159	0.243989	4.35097	1.35534e-05	0.000203374
ENSMUSG00000079056	Kcnip3	35.586	4.86134	-1.01601	0.233692	-4.34764	1.37612e-05	0.000206307
ENSMUSG00000059305	Vpreb1	26.8578	4.85577	-1.24549	0.286662	-4.34482	1.3939e-05	0.000208596
ENSMUSG00000059970	Hspa2	40.5897	4.85103	-1.16712	0.268771	-4.34242	1.40919e-05	0.000210507
ENSMUSG00000022949	Clic6	490.032	4.84483	-1.29715	0.298932	-4.33929	1.42945e-05	0.00021315
ENSMUSG00000028294	Cfap206	39.4528	4.83389	-1.53804	0.354898	-4.33375	1.46593e-05	0.000218005
ENSMUSG00000023092	Fhl1	40.0259	4.83273	-1.20437	0.277943	-4.33316	1.46985e-05	0.000218393
ENSMUSG00000032060	Cryab	101.868	4.82333	-1.49393	0.345148	-4.32839	1.50201e-05	0.00022218
ENSMUSG00000027360	Hdc	77.3698	4.81512	-1.19989	0.27748	-4.32423	1.53065e-05	0.000226216
ENSMUSG00000079057	Cyp4v3	307.55	4.81046	0.81657	0.188939	4.32186	1.54716e-05	0.000228049
ENSMUSG00000018476	Kdm6b	38.3381	4.80008	-1.1863	0.274823	-4.31658	1.58462e-05	0.000233157
ENSMUSG00000032306	Mpi	96.2163	4.79647	-0.876918	0.203237	-4.31475	1.59784e-05	0.000234275
ENSMUSG00000035385	Ccl2	27.9505	4.79536	1.83172	0.424582	4.31419	1.60192e-05	0.000234667
ENSMUSG00000031078	Cttn	43.1122	4.77953	-1.58246	0.367491	-4.30612	1.6614e-05	0.000242314
ENSMUSG00000031304	Il2rg	34.5528	4.77811	1.43783	0.333959	4.3054	1.66682e-05	0.000242892
ENSMUSG00000037697	Ddhd1	47.1123	4.77622	0.820799	0.190687	4.30444	1.6741e-05	0.00024374
ENSMUSG00000001025	S100a6	56.0825	4.77321	-0.859364	0.199717	-4.3029	1.68574e-05	0.000245006
ENSMUSG00000059555	Tor4a	77.6651	4.77174	-0.843551	0.196076	-4.30215	1.69145e-05	0.00024562
ENSMUSG00000106943	Dancr	28.7066	4.76612	-0.978448	0.227584	-4.29928	1.7135e-05	0.000247744
ENSMUSG00000028989	Angptl7	60.7455	4.7651	-1.04454	0.242986	-4.29877	1.71751e-05	0.000248107
ENSMUSG00000024924	Vldlr	69.1228	4.7604	-1.22621	0.285407	-4.29637	1.73619e-05	0.000250267
ENSMUSG00000057706	Mex3b	88.7247	4.75928	-0.999358	0.232636	-4.2958	1.74067e-05	0.000250585
ENSMUSG00000037580	Gch1	32.8397	4.75462	0.967945	0.225449	4.29341	1.75946e-05	0.000252852
ENSMUSG00000043263	Ifi209	41.0682	4.74074	1.08687	0.253568	4.28632	1.81659e-05	0.000260165
ENSMUSG00000027016	Zfp385b	31.0498	4.7385	-1.39402	0.325312	-4.28517	1.82601e-05	0.000261288
ENSMUSG00000022763	Aifm3	27.5419	4.72463	-1.43104	0.334506	-4.27806	1.88526e-05	0.000269073
ENSMUSG00000024664	Fads3	66.0349	4.72329	-1.20752	0.282304	-4.27738	1.89109e-05	0.000269674
ENSMUSG00000038178	Slc43a2	300.101	4.7164	-0.810175	0.189566	-4.27384	1.92131e-05	0.000273516
ENSMUSG00000089661	Mia	31.8466	4.71441	-1.49817	0.350628	-4.27282	1.93013e-05	0.000274303
ENSMUSG00000034165	Ccnd3	236.821	4.71225	-0.816146	0.191058	-4.27171	1.93977e-05	0.000275437
ENSMUSG00000027546	Atp9a	97.7174	4.70827	-0.929813	0.217772	-4.26967	1.95764e-05	0.000277302
ENSMUSG00000048078	Tenm4	90.4879	4.70217	-1.56944	0.36785	-4.26653	1.98533e-05	0.000280711
ENSMUSG00000106734	Gm20559	23.8964	4.69905	1.18128	0.276976	4.26493	1.99964e-05	0.000282494
ENSMUSG00000036169	Sostdc1	458.239	4.69763	-1.16163	0.272415	-4.2642	2.00619e-05	0.000283179
ENSMUSG00000048450	Msx1	207.694	4.69513	-1.4078	0.330243	-4.26292	2.01774e-05	0.000284328
ENSMUSG00000031226	Pbdc1	66.5218	4.69326	0.865445	0.203063	4.26196	2.02646e-05	0.000284833
ENSMUSG00000023960	Enpp5	54.9121	4.68571	-1.31391	0.30857	-4.25807	2.06199e-05	0.000289095
ENSMUSG00000038526	Car14	141.015	4.6826	-1.29901	0.305186	-4.25647	2.07681e-05	0.000290851
ENSMUSG00000020844	Nxn	85.5326	4.68162	-1.33767	0.314304	-4.25596	2.0815e-05	0.000290851
ENSMUSG00000051652	Lrrc3	452.935	4.68003	-0.850175	0.199799	-4.25514	2.08915e-05	0.000291431
ENSMUSG00000031565	Fgfr1	132.389	4.66737	-0.825098	0.194204	-4.24862	2.15094e-05	0.000299299
ENSMUSG00000039004	Bmp6	57.0533	4.65748	-1.22934	0.2897	-4.24351	2.20051e-05	0.000305431
ENSMUSG00000025666	Tmem47	120.283	4.65819	-1.01432	0.239008	-4.24388	2.19691e-05	0.000305431
ENSMUSG00000036256	Igfbp7	84.3338	4.65382	-1.11328	0.262466	-4.24162	2.21913e-05	0.000307502
ENSMUSG00000033149	Phldb2	41.7693	4.62406	-1.25097	0.296001	-4.22622	2.37649e-05	0.000326322
ENSMUSG00000016239	Lonrf3	27.6809	4.62201	1.21438	0.287417	4.22515	2.38778e-05	0.000327602
ENSMUSG00000054889	Dsp	42.6743	4.61779	-1.50884	0.357294	-4.22297	2.41109e-05	0.000330527
ENSMUSG00000040950	Mgl2	23.3383	4.60062	-1.25983	0.29896	-4.21405	2.50829e-05	0.000342403
ENSMUSG00000002900	Lamb1	66.4684	4.58684	-1.38644	0.329563	-4.20688	2.58915e-05	0.000351753
ENSMUSG00000053550	Shisa7	22.6972	4.58074	1.07201	0.255016	4.20371	2.62578e-05	0.000356439
ENSMUSG00000006445	Epha2	25.0911	4.57149	-1.36662	0.325471	-4.19889	2.68229e-05	0.000362722
ENSMUSG00000036752	Tubb4b	316.437	4.56941	-1.09271	0.260305	-4.1978	2.69517e-05	0.000364077
ENSMUSG00000022377	Asap1	357.105	4.56827	0.893641	0.212913	4.19721	2.70227e-05	0.000364741
ENSMUSG00000024772	Ehd1	48.3685	4.56475	-1.0072	0.240075	-4.19537	2.7243e-05	0.000367119
ENSMUSG00000037921	Ddx60	34.4204	4.55996	1.10088	0.26256	4.19287	2.75446e-05	0.000370584
ENSMUSG00000001435	Col18a1	23.3585	4.55084	-1.09859	0.262313	-4.1881	2.81295e-05	0.000377843
ENSMUSG00000021423	Ly86	704.833	4.53712	0.835668	0.199876	4.18093	2.9032e-05	0.000389651
ENSMUSG00000031351	Zfp185	38.6479	4.52924	-1.35648	0.324765	-4.1768	2.9564e-05	0.000396471
ENSMUSG00000051855	Mest	72.3493	4.52541	-1.46631	0.351229	-4.17479	2.98258e-05	0.000399299
ENSMUSG00000030302	Atp2b2	118.032	4.5251	-1.23106	0.294891	-4.17463	2.98467e-05	0.000399299
ENSMUSG00000044339	Alkbh2	22.4277	4.52467	1.16136	0.278209	4.1744	2.98767e-05	0.000399379
ENSMUSG00000022783	Spag6l	33.5687	4.52145	-1.3148	0.315094	-4.17272	3.00987e-05	0.000401701
ENSMUSG00000029153	Ociad2	162.535	4.52036	-1.32808	0.31832	-4.17214	3.01747e-05	0.000402394
ENSMUSG00000015354	Pcolce2	143.072	4.51515	-1.46721	0.351899	-4.16941	3.05385e-05	0.00040627
ENSMUSG00000020044	Timp3	612.948	4.49495	-0.810992	0.195006	-4.1588	3.19926e-05	0.000424258
ENSMUSG00000006356	Crip2	94.1136	4.49431	-1.14664	0.275738	-4.15846	3.20397e-05	0.000424546
ENSMUSG00000027009	Itga4	33.4466	4.48869	1.22399	0.294546	4.15551	3.24568e-05	0.000428029
ENSMUSG00000042707	Dnali1	23.5191	4.45841	-1.60623	0.388021	-4.13953	3.48011e-05	0.000456775
ENSMUSG00000032436	Cmtm7	151.517	4.45703	-1.4	0.338262	-4.13881	3.49117e-05	0.000457865
ENSMUSG00000036528	Ppfibp2	169.944	4.45467	-0.806983	0.195038	-4.13756	3.51018e-05	0.000459996
ENSMUSG00000052397	Ezr	376.524	4.44425	-1.12496	0.272252	-4.13205	3.59541e-05	0.0004705
ENSMUSG00000064043	Trerf1	24.3629	4.44418	0.977942	0.236674	4.13201	3.59598e-05	0.0004705
ENSMUSG00000026399	Cd55	29.4491	4.43209	-1.22525	0.296987	-4.12561	3.69751e-05	0.000481892
ENSMUSG00000070034	Sp110	40.2187	4.42909	0.896251	0.217324	4.12402	3.72313e-05	0.0004833
ENSMUSG00000057880	Abat	99.6394	4.42738	-1.0302	0.249861	-4.12311	3.73786e-05	0.000484497
ENSMUSG00000113183	Gm47664	66.6157	4.4265	-1.00417	0.243575	-4.12265	3.74546e-05	0.000485104
ENSMUSG00000041329	Atp1b2	96.5386	4.4184	-0.801313	0.194571	-4.11835	3.81593e-05	0.000493464
ENSMUSG00000001473	Tubb6	23.2586	4.40442	1.13192	0.275344	4.11093	3.94072e-05	0.000507631
ENSMUSG00000030787	Lyve1	44.9747	4.38553	-1.34932	0.329032	-4.10087	4.11598e-05	0.000528165
ENSMUSG00000068617	Efcab1	41.1718	4.38376	-1.30143	0.317426	-4.09993	4.13275e-05	0.000529501
ENSMUSG00000066362	Rps13-ps1	21.9318	4.38268	1.44151	0.351642	4.09935	4.1431e-05	0.000530011
ENSMUSG00000022312	Eif3h	528.473	4.37391	0.850728	0.207764	4.09468	4.22759e-05	0.000538859
ENSMUSG00000049092	Gpr137c	21.7782	4.37304	1.18097	0.28845	4.09421	4.23604e-05	0.000539415
ENSMUSG00000016024	Lbp	231.738	4.3619	-1.34852	0.329852	-4.08827	4.34611e-05	0.000551323
ENSMUSG00000032280	Tle3	407.338	4.36026	-1.04329	0.255247	-4.08739	4.36257e-05	0.00055257
ENSMUSG00000026675	Hsd17b7	32.6782	4.34717	1.15188	0.282297	4.08039	4.49604e-05	0.000567749
ENSMUSG00000022865	Cxadr	30.6831	4.34318	-1.28443	0.314946	-4.07825	4.53758e-05	0.000572559
ENSMUSG00000026456	Cyb5r1	286.308	4.33895	1.17079	0.287241	4.07599	4.58193e-05	0.000577719
ENSMUSG00000025059	Gk	62.8052	4.33861	0.815758	0.200147	4.0758	4.58557e-05	0.000577741
ENSMUSG00000028445	Enho	37.7153	4.33017	-1.24323	0.305366	-4.07128	4.67547e-05	0.000587733
ENSMUSG00000068606	Gm4841	23.4247	4.33047	1.70391	0.418504	4.07144	4.6723e-05	0.000587733
ENSMUSG00000030306	Tmtc1	68.6959	4.32178	-1.19527	0.293911	-4.06678	4.76671e-05	0.0005983
ENSMUSG00000030862	Cpxm2	36.2247	4.31365	-1.79088	0.440841	-4.06241	4.85678e-05	0.000607316
ENSMUSG00000034265	Zdhhc14	54.807	4.3115	-0.93621	0.230522	-4.06126	4.88085e-05	0.000609868
ENSMUSG00000026672	Optn	31.2171	4.30539	1.07588	0.265128	4.05797	4.95006e-05	0.000617589
ENSMUSG00000006651	Aplp1	58.0432	4.28604	-1.37278	0.339164	-4.04755	5.17565e-05	0.00064141
ENSMUSG00000027002	Nckap1	63.7383	4.28045	-1.04506	0.258388	-4.04454	5.24259e-05	0.000649224
ENSMUSG00000035126	Wdr78	81.722	4.26774	-1.29852	0.3216	-4.03767	5.39839e-05	0.000667029
ENSMUSG00000034361	Cpne2	83.2873	4.26412	-1.1149	0.276258	-4.03572	5.44348e-05	0.000672103
ENSMUSG00000040473	Cfap69	52.0261	4.26269	-1.41692	0.351162	-4.03494	5.46152e-05	0.00067383
ENSMUSG00000032387	Rbpms2	46.9311	4.26136	-1.22651	0.304027	-4.03423	5.47828e-05	0.000674898
ENSMUSG00000053553	3110082I17Rik	47.348	4.2571	0.96886	0.240297	4.03192	5.5322e-05	0.000681037
ENSMUSG00000002265	Peg3	65.2262	4.25561	-1.08313	0.268693	-4.03112	5.5512e-05	0.000682872
ENSMUSG00000033295	Ptprf	182.344	4.25026	-1.2536	0.311206	-4.02822	5.62008e-05	0.000690325
ENSMUSG00000020333	Acsl6	52.2006	4.24384	-1.09693	0.272546	-4.02474	5.7038e-05	0.000698034
ENSMUSG00000042761	Mrap2	49.3347	4.2427	-1.49537	0.3716	-4.02412	5.71876e-05	0.000699351
ENSMUSG00000024940	Ltbp3	74.4046	4.2392	-1.24295	0.30902	-4.02223	5.76496e-05	0.000703452
ENSMUSG00000074227	Spint2	54.9329	4.20236	-1.6519	0.412746	-4.00221	6.27542e-05	0.000762388
ENSMUSG00000078451	Ppil6	20.8031	4.19941	-1.33493	0.333682	-4.0006	6.3182e-05	0.000767026
ENSMUSG00000001247	Lsr	46.2004	4.19567	-1.31445	0.328732	-3.99857	6.37276e-05	0.000771961
ENSMUSG00000001604	Tcea3	21.5429	4.19525	-1.76481	0.441385	-3.99834	6.37889e-05	0.000772142
ENSMUSG00000055235	Wdr86	42.4866	4.19378	-1.67419	0.418806	-3.99754	6.40053e-05	0.0007742
ENSMUSG00000000673	Haao	31.4045	4.19214	0.98803	0.247215	3.99664	6.42484e-05	0.000776576
ENSMUSG00000021848	Otx2	195.294	4.18959	-1.39934	0.35025	-3.99525	6.46271e-05	0.000780586
ENSMUSG00000071724	Smpd5	49.162	4.18706	-0.830694	0.207992	-3.99387	6.50046e-05	0.000784009
ENSMUSG00000068742	Cry2	32.4869	4.18076	-0.993328	0.248928	-3.99043	6.59545e-05	0.000794316
ENSMUSG00000023262	Acy1	42.1191	4.16344	-1.33456	0.335237	-3.98096	6.86378e-05	0.000824248
ENSMUSG00000069972	Rps13-ps2	21.5217	4.15332	1.29495	0.325739	3.97542	7.02552e-05	0.000843062
ENSMUSG00000023066	Rttn	31.5499	4.1495	1.06021	0.266832	3.97333	7.08755e-05	0.000849894
ENSMUSG00000038677	Scube3	25.8629	4.14587	-1.28754	0.324209	-3.97134	7.14709e-05	0.000856416
ENSMUSG00000041609	Bicdl1	43.73	4.14356	-0.962379	0.242409	-3.97007	7.18517e-05	0.000859742
ENSMUSG00000047414	Flrt2	59.0285	4.13365	-1.13318	0.285822	-3.96463	7.351e-05	0.000874559
ENSMUSG00000049422	Chchd10	420.872	4.12825	-1.22785	0.309933	-3.96166	7.44298e-05	0.000883608
ENSMUSG00000028402	Mpdz	28.8543	4.11636	-0.999265	0.252651	-3.95512	7.64969e-05	0.000906855
ENSMUSG00000032988	Slc16a8	50.5835	4.10513	-1.31563	0.333161	-3.94893	7.85007e-05	0.000928628
ENSMUSG00000051435	Fhad1	75.621	4.10036	-1.05167	0.266495	-3.9463	7.93678e-05	0.000936225
ENSMUSG00000021831	Ero1l	56.857	4.08293	1.06235	0.26986	3.93668	8.26165e-05	0.000971794
ENSMUSG00000039419	Cntnap2	31.0803	4.08074	-1.39171	0.353631	-3.93547	8.3034e-05	0.000975327
ENSMUSG00000028167	Bdh2	26.9608	4.07795	-1.55464	0.395189	-3.93392	8.35701e-05	0.000980104
ENSMUSG00000031558	Slit2	21.9219	4.07325	-1.67401	0.425813	-3.93132	8.44795e-05	0.000989515
ENSMUSG00000028613	Lrp8	49.0732	4.06457	-1.14371	0.291279	-3.92652	8.61841e-05	0.00100665
ENSMUSG00000019850	Tnfaip3	96.8486	4.064	0.879806	0.224086	3.9262	8.62985e-05	0.00100728
ENSMUSG00000024827	Gldc	28.1302	4.04925	-1.09251	0.278841	-3.91802	8.92781e-05	0.00103769
ENSMUSG00000028121	Bcar3	49.7861	4.04789	0.977412	0.249514	3.91727	8.95592e-05	0.00104024
ENSMUSG00000030739	Myh14	36.1084	4.04207	-1.5919	0.406717	-3.91403	9.07673e-05	0.00105207
ENSMUSG00000015401	Cltrn	34.4244	4.04022	-0.998955	0.255291	-3.913	9.11558e-05	0.0010551
ENSMUSG00000034227	Foxj1	103.371	4.0383	-1.43013	0.36558	-3.91194	9.1558e-05	0.00105902
ENSMUSG00000038658	Ric1	92.556	4.02831	0.884899	0.226527	3.90638	9.36901e-05	0.00107993
ENSMUSG00000006288	Ttc5	34.7225	4.02785	0.861164	0.220465	3.90612	9.37886e-05	0.00108032
ENSMUSG00000045231	BC106179	21.2869	4.02723	1.11641	0.285835	3.90578	9.3923e-05	0.00108112
ENSMUSG00000051043	Gprc5c	20.3776	4.02636	-1.44919	0.371082	-3.90529	9.41106e-05	0.00108253
ENSMUSG00000034467	Dynlrb2	39.061	4.02574	-1.37565	0.352283	-3.90495	9.42454e-05	0.00108333
ENSMUSG00000050931	Sgms2	131.854	4.02359	-1.14872	0.294262	-3.90375	9.47139e-05	0.00108797
ENSMUSG00000037071	Scd1	70.6596	4.00995	-0.856318	0.219786	-3.89615	9.77339e-05	0.0011165
ENSMUSG00000018822	Sfrp5	39.1843	4.00783	-1.36396	0.350185	-3.89496	9.82141e-05	0.00112122
ENSMUSG00000058488	Kl	449.973	4.00603	-1.18415	0.3041	-3.89396	9.86207e-05	0.00112509
ENSMUSG00000038370	Pcp4l1	91.8783	4.00292	-1.15773	0.297447	-3.89223	9.93289e-05	0.00113239
ENSMUSG00000041380	Htr2c	397.165	4.0013	-0.959601	0.2466	-3.89132	9.97008e-05	0.00113585
ENSMUSG00000019889	Ptprk	47.2211	3.99167	-1.02595	0.264017	-3.88594	0.000101935	0.00115972
ENSMUSG00000067203	H2-K2	34.9179	3.98693	1.09696	0.282483	3.88328	0.000103055	0.00117007
ENSMUSG00000050390	C77080	45.0568	3.98543	1.14284	0.294361	3.88244	0.000103413	0.00117253
ENSMUSG00000038070	Cntln	35.4454	3.98345	0.852197	0.219563	3.88133	0.000103885	0.00117628
ENSMUSG00000037572	Wdhd1	34.6853	3.9831	0.845889	0.217948	3.88114	0.000103967	0.00117641
ENSMUSG00000015647	Lama5	21.6349	3.98152	-1.43706	0.370352	-3.88025	0.000104348	0.00117912
ENSMUSG00000008999	Bmp7	69.6106	3.97405	-1.32853	0.342752	-3.87607	0.000106158	0.00119713
ENSMUSG00000030849	Fgfr2	44.5521	3.97254	-1.2719	0.328212	-3.87523	0.000106526	0.00119966
ENSMUSG00000025885	Myo5b	31.4361	3.97196	-1.53236	0.39546	-3.8749	0.00010667	0.00120047
ENSMUSG00000018648	Dusp14	28.2131	3.96109	-1.3521	0.349487	-3.8688	0.000109373	0.0012284
ENSMUSG00000006205	Htra1	23.3065	3.95677	-1.25584	0.324812	-3.86637	0.000110465	0.00123816
ENSMUSG00000020799	Tekt1	37.6702	3.95583	-1.72803	0.446999	-3.86584	0.000110707	0.00124003
ENSMUSG00000005667	Mthfd2	83.7019	3.94541	1.25259	0.324507	3.85999	0.000113393	0.00126672
ENSMUSG00000026605	Cenpf	20.9658	3.94049	1.00571	0.260736	3.85722	0.000114686	0.00127944
ENSMUSG00000024769	Cdc42bpg	35.9834	3.93402	-1.39633	0.362347	-3.85357	0.000116406	0.00129516
ENSMUSG00000030494	Rhpn2	28.7567	3.92505	-1.28664	0.33432	-3.84851	0.000118837	0.00131781
ENSMUSG00000024590	Lmnb1	67.3665	3.91788	1.0098	0.262664	3.84446	0.000120816	0.00133797
ENSMUSG00000051329	Nup160	35.495	3.91522	0.945277	0.245976	3.84296	0.000121557	0.0013444
ENSMUSG00000045337	Defb11	23.1007	3.89584	-1.12286	0.293021	-3.832	0.000127103	0.00139738
ENSMUSG00000030087	Klf15	42.2587	3.89051	-1.02408	0.267456	-3.82898	0.000128674	0.00141372
ENSMUSG00000029843	Slc13a4	104.067	3.88917	-1.33135	0.347772	-3.82823	0.000129071	0.0014162
ENSMUSG00000027329	Spef1	26.4266	3.87126	-1.08303	0.283661	-3.81806	0.000134505	0.00147195
ENSMUSG00000054626	Xlr	40.4788	3.85685	0.966862	0.253779	3.80986	0.000139045	0.00151864
ENSMUSG00000038805	Six3	35.2219	3.85549	-1.43447	0.37659	-3.80909	0.000139479	0.00152139
ENSMUSG00000035413	Tmem98	44.0456	3.85027	-1.47404	0.387283	-3.80612	0.000141165	0.00153641
ENSMUSG00000003534	Ddr1	284.692	3.8476	-1.03671	0.272489	-3.8046	0.000142035	0.00154422
ENSMUSG00000032368	Zic1	105.981	3.82857	-0.931309	0.245486	-3.79373	0.0001484	0.00160712
ENSMUSG00000028125	Abca4	44.8387	3.82726	-1.72895	0.455828	-3.79299	0.000148847	0.00161091
ENSMUSG00000114784	Gm47754	33.822	3.82059	-1.04211	0.275024	-3.78917	0.000151151	0.00163267
ENSMUSG00000115008	4933429O19Rik	29.7705	3.81419	-1.56136	0.412458	-3.78551	0.000153395	0.0016539
ENSMUSG00000022594	Lynx1	21.5773	3.81413	-1.13081	0.298723	-3.78548	0.000153415	0.0016539
ENSMUSG00000018378	Cuedc1	21.7989	3.80842	-1.25313	0.331323	-3.7822	0.000155448	0.00167149
ENSMUSG00000044176	Spink10	27.3878	3.80104	-0.860262	0.227705	-3.77797	0.00015811	0.00169574
ENSMUSG00000033863	Klf9	178.109	3.79671	-0.847428	0.224455	-3.77549	0.000159694	0.00171063
ENSMUSG00000078202	Nrarp	27.2074	3.79635	-1.22146	0.323541	-3.77528	0.000159827	0.00171085
ENSMUSG00000029672	Fam3c	546.092	3.78986	0.891269	0.236314	3.77155	0.000162234	0.00173327
ENSMUSG00000026674	Ddr2	25.9715	3.78553	-1.31881	0.349903	-3.76907	0.000163859	0.00174727
ENSMUSG00000039908	Slc26a11	20.3171	3.78562	-1.22924	0.326135	-3.76912	0.000163825	0.00174727
ENSMUSG00000039114	Nrn1	65.2667	3.77303	-1.27123	0.337926	-3.76187	0.000168645	0.00179142
ENSMUSG00000046727	Cystm1	65.2887	3.7687	-0.952698	0.253419	-3.75938	0.000170332	0.00180245
ENSMUSG00000055254	Ntrk2	342.933	3.76694	-0.989431	0.263261	-3.75837	0.000171026	0.00180749
ENSMUSG00000047735	Samd9l	22.9978	3.76625	1.18002	0.314005	3.75797	0.000171298	0.00180922
ENSMUSG00000031517	Gpm6a	513.998	3.76496	-1.08233	0.288066	-3.75723	0.000171805	0.00181332
ENSMUSG00000022562	Oplah	59.192	3.76397	-0.848632	0.225901	-3.75666	0.000172198	0.00181527
ENSMUSG00000002297	Dbf4	47.6847	3.76286	0.809617	0.215552	3.75601	0.000172641	0.00181773
ENSMUSG00000022026	Olfm4	20.5099	3.76284	1.75749	0.467914	3.756	0.000172649	0.00181773
ENSMUSG00000006057	Atp5g1	138.148	3.7517	-0.941386	0.251065	-3.74958	0.000177133	0.00186023
ENSMUSG00000052609	Plekhg3	28.0046	3.75003	-1.38035	0.368229	-3.74861	0.000177814	0.00186504
ENSMUSG00000007682	Dio2	84.5962	3.74783	0.908722	0.242498	3.74734	0.000178718	0.00187098
ENSMUSG00000024486	Hbegf	23.0628	3.73224	-1.33269	0.356494	-3.73832	0.000185251	0.00192846
ENSMUSG00000020176	Grb10	40.0308	3.71465	-1.04584	0.280528	-3.72813	0.000192908	0.00200317
ENSMUSG00000008540	Mgst1	50.0108	3.71322	-0.951966	0.255404	-3.7273	0.000193544	0.00200851
ENSMUSG00000081926	Gm15536	22.5841	3.70456	1.07737	0.28944	3.72227	0.000197443	0.00204134
ENSMUSG00000030235	Slco1c1	279.948	3.6974	-1.00803	0.271114	-3.7181	0.000200725	0.00207142
ENSMUSG00000097750	Gm4673	23.7786	3.69499	-1.1376	0.306079	-3.7167	0.000201842	0.00208038
ENSMUSG00000017132	Cyth1	90.1974	3.69461	0.815365	0.219392	3.71648	0.00020202	0.00208092
ENSMUSG00000050730	Arhgap42	38.3595	3.68962	-1.23901	0.333643	-3.71358	0.000204351	0.00210233
ENSMUSG00000033419	Snap91	109.235	3.68143	-1.20157	0.323977	-3.7088	0.000208244	0.00213579
ENSMUSG00000074218	Cox7a1	29.2666	3.6751	-1.33341	0.359885	-3.70511	0.000211299	0.00215913
ENSMUSG00000073650	Catip	30.962	3.66962	-1.13781	0.307357	-3.70191	0.000213984	0.0021839
ENSMUSG00000060791	Gmfg	89.7985	3.6697	-0.93384	0.252256	-3.70195	0.000213946	0.0021839
ENSMUSG00000026193	Fn1	111.044	3.66716	1.05141	0.284129	3.70047	0.000215198	0.00219359
ENSMUSG00000058070	Eml1	25.4529	3.65657	-1.2627	0.341799	-3.69428	0.000220509	0.00224224
ENSMUSG00000026620	Mark1	22.7331	3.64596	-1.2518	0.33942	-3.68807	0.000225965	0.00228934
ENSMUSG00000025044	Msr1	52.234	3.63504	1.09854	0.298382	3.68166	0.000231718	0.00233918
ENSMUSG00000048148	Nwd1	34.8656	3.63382	-1.26828	0.344554	-3.68095	0.000232371	0.00234284
ENSMUSG00000002881	Nab1	152.712	3.62818	0.857656	0.233209	3.67764	0.000235405	0.00237056
ENSMUSG00000045725	Prr15	20.3063	3.62491	1.9166	0.521424	3.67571	0.000237187	0.00238418
ENSMUSG00000047446	Arl4a	207.886	3.6179	-0.860391	0.234337	-3.67159	0.000241044	0.00241276
ENSMUSG00000000296	Tpd52l1	21.1299	3.61656	-1.30089	0.354388	-3.6708	0.000241792	0.00241879
ENSMUSG00000032232	Cgnl1	154.624	3.60658	-1.27009	0.346554	-3.66493	0.000247411	0.00246759
ENSMUSG00000028164	Manba	67.5353	3.60209	1.0883	0.297165	3.66228	0.000249984	0.00248848
ENSMUSG00000110195	Pde2a	27.8938	3.60093	-1.36751	0.373474	-3.66159	0.000250653	0.00249246
ENSMUSG00000028278	Rragd	107.191	3.59618	0.892599	0.24396	3.65879	0.000253407	0.00251685
ENSMUSG00000049804	Armcx4	23.717	3.58532	-1.14718	0.314093	-3.65237	0.000259827	0.0025714
ENSMUSG00000062209	Erbb4	37.753	3.5738	-1.1819	0.324203	-3.64556	0.000266809	0.00262646
ENSMUSG00000000202	Btbd17	29.0886	3.57325	-1.05157	0.288479	-3.64524	0.000267144	0.0026282
ENSMUSG00000047205	Dusp18	34.0227	3.57064	-1.24993	0.343041	-3.64369	0.000268757	0.00263906
ENSMUSG00000025584	Pde8a	32.8105	3.57009	0.823575	0.226048	3.64336	0.000269099	0.00263964
ENSMUSG00000046598	Bdh1	35.6098	3.56383	-1.70758	0.469161	-3.63966	0.000273002	0.0026685
ENSMUSG00000039239	Tgfb2	291.046	3.55546	-1.09871	0.302283	-3.63469	0.000278319	0.0027141
ENSMUSG00000062184	Hs6st2	111.903	3.55324	-1.13593	0.312639	-3.63337	0.000279741	0.00272637
ENSMUSG00000036598	Ccdc113	21.9695	3.55298	-1.49515	0.411522	-3.63322	0.00027991	0.00272642
ENSMUSG00000026443	Lrrn2	22.7631	3.54754	-1.27319	0.350742	-3.62998	0.00028344	0.00275758
ENSMUSG00000075033	Nxpe3	25.576	3.53581	0.880243	0.242959	3.62301	0.000291197	0.00281823
ENSMUSG00000037251	Pomk	23.2866	3.53434	-0.969965	0.267788	-3.62213	0.000292186	0.00282288
ENSMUSG00000019944	Rhobtb1	199.242	3.51716	-1.0927	0.302529	-3.61188	0.00030398	0.00290815
ENSMUSG00000036611	Eepd1	113.03	3.51442	1.28145	0.354949	3.61025	0.000305902	0.00292318
ENSMUSG00000085939	Cd63-ps	32.7674	3.51001	0.995668	0.275991	3.60762	0.000309024	0.00295132
ENSMUSG00000064115	Cadm2	87.3562	3.491	-0.97174	0.27021	-3.59624	0.000322848	0.00306752
ENSMUSG00000009293	Ube2g2	216.569	3.48858	-0.801046	0.222835	-3.59479	0.000324653	0.00308291
ENSMUSG00000030770	Parva	46.5666	3.48636	-1.27602	0.355094	-3.59346	0.000326314	0.00309515
ENSMUSG00000021420	Fars2	56.4116	3.48061	-0.87167	0.242804	-3.59001	0.000330667	0.00312537
ENSMUSG00000025255	Zfhx4	21.8996	3.478	-1.0031	0.279536	-3.58844	0.000332657	0.00313745
ENSMUSG00000056174	Col8a2	90.5171	3.47124	-1.26228	0.35216	-3.58438	0.000337879	0.0031831
ENSMUSG00000035929	H2-Q4	97.2935	3.47058	1.15615	0.322589	3.58399	0.00033839	0.00318611
ENSMUSG00000015970	Chdh	41.4763	3.46648	-1.36093	0.379986	-3.58152	0.000341602	0.00320909
ENSMUSG00000030695	Aldoa	553.413	3.42196	0.853825	0.240199	3.55465	0.000378479	0.00350219
ENSMUSG00000002897	Il17ra	1088.87	3.41835	-0.82301	0.231673	-3.55247	0.000381638	0.0035275
ENSMUSG00000070802	Pnmal2	50.2069	3.41697	-1.09517	0.308356	-3.55163	0.000382853	0.00353677
ENSMUSG00000034586	Hid1	22.6974	3.41622	-1.38749	0.390712	-3.55118	0.000383509	0.00354087
ENSMUSG00000034614	Pik3ip1	145.404	3.41561	-0.800665	0.225488	-3.55081	0.000384052	0.00354391
ENSMUSG00000027800	Tm4sf1	31.0491	3.41143	-1.05416	0.297092	-3.54827	0.000387769	0.00357623
ENSMUSG00000046546	Fam43a	44.2245	3.4052	-0.838275	0.2365	-3.5445	0.000393365	0.00361982
ENSMUSG00000111792	Gm33858	49.2436	3.40257	-0.922797	0.260464	-3.5429	0.000395754	0.00363579
ENSMUSG00000032216	Nedd4	200.99	3.39771	-0.988108	0.279131	-3.53994	0.000400211	0.00367066
ENSMUSG00000031548	Sfrp1	44.0301	3.39619	-1.19373	0.337306	-3.53902	0.000401614	0.00368149
ENSMUSG00000041809	Efhc1	20.8222	3.39521	-1.20637	0.340933	-3.53842	0.000402522	0.00368779
ENSMUSG00000067786	Nnat	229.577	3.39097	-1.02066	0.288661	-3.53584	0.000406476	0.00371788
ENSMUSG00000029177	Cenpa	30.7496	3.39024	1.0357	0.292951	3.5354	0.000407153	0.00372203
ENSMUSG00000023341	Mx2	33.3994	3.38723	0.828336	0.234419	3.53357	0.000409988	0.00373974
ENSMUSG00000039110	Mycbpap	35.5691	3.38179	-1.01543	0.287635	-3.53026	0.000415153	0.0037827
ENSMUSG00000048772	Tmem53	25.2458	3.38054	-1.21656	0.344685	-3.52949	0.000416356	0.00379159
ENSMUSG00000044667	Plppr4	251.023	3.3762	-0.945735	0.268153	-3.52685	0.000420536	0.00381506
ENSMUSG00000029299	Abcg3	37.5491	3.36202	-1.23124	0.349962	-3.5182	0.000434487	0.00392452
ENSMUSG00000042750	Bex2	24.4454	3.35718	-1.34046	0.381328	-3.51524	0.000439359	0.00396638
ENSMUSG00000021097	Clmn	135.973	3.34407	-0.982745	0.280207	-3.50722	0.000452821	0.00406806
ENSMUSG00000052192	Gm5963	50.3235	3.33913	0.883548	0.252141	3.50418	0.000458008	0.00411023
ENSMUSG00000056596	Trnp1	28.554	3.33594	-1.23629	0.353002	-3.50223	0.000461377	0.00413378
ENSMUSG00000026478	Lamc1	23.5454	3.33462	0.906504	0.258896	3.50142	0.000462782	0.00413969
ENSMUSG00000032875	Arhgef17	103.74	3.3294	-1.11897	0.319868	-3.49822	0.000468382	0.0041808
ENSMUSG00000071648	Rom1	50.3651	3.3068	-1.06572	0.305862	-3.48431	0.000493399	0.00436898
ENSMUSG00000041193	Pla2g5	114.993	3.30378	-1.33243	0.382612	-3.48245	0.000496846	0.00439483
ENSMUSG00000026072	Il1r1	35.0446	3.28931	1.05108	0.302599	3.47352	0.000513675	0.00451016
ENSMUSG00000027298	Tyro3	43.1794	3.28161	-1.50559	0.434042	-3.46876	0.00052287	0.00457161
ENSMUSG00000052387	Trpm3	689.392	3.28075	-1.11145	0.320467	-3.46823	0.000523906	0.00457827
ENSMUSG00000068876	Cgn	43.3251	3.27872	-1.2322	0.35541	-3.46697	0.000526356	0.00459727
ENSMUSG00000057914	Cacnb2	20.2932	3.27401	-0.875768	0.252816	-3.46406	0.000532097	0.00463526
ENSMUSG00000067158	Col4a4	32.8966	3.26832	-1.25733	0.363335	-3.46053	0.000539107	0.00468896
ENSMUSG00000001948	Spa17	36.8666	3.26803	-1.17079	0.338345	-3.46035	0.000539478	0.00468974
ENSMUSG00000040147	Maob	69.4745	3.24708	-1.26591	0.367215	-3.44734	0.00056614	0.00487776
ENSMUSG00000086968	4933431E20Rik	22.3457	3.23112	-1.02937	0.299462	-3.4374	0.000587331	0.00502186
ENSMUSG00000022972	Cfap298	41.8709	3.22356	-1.00566	0.292965	-3.43268	0.000597642	0.00509433
ENSMUSG00000039943	Plcb4	28.8478	3.22194	-0.992404	0.28919	-3.43167	0.000599875	0.00510814
ENSMUSG00000089797	Gm16118	88.3373	3.21158	-0.938034	0.273863	-3.4252	0.000614357	0.0052128
ENSMUSG00000030701	Plekhb1	51.8684	3.20958	-0.824079	0.240681	-3.42394	0.000617196	0.00523423
ENSMUSG00000066170	E230001N04Rik	25.1133	3.20724	-0.982493	0.287071	-3.42248	0.000620532	0.00525984
ENSMUSG00000017830	Dhx58	32.1556	3.20679	0.822695	0.2404	3.4222	0.000621173	0.00525992
ENSMUSG00000037712	Fermt2	33.2924	3.19993	-1.13724	0.332729	-3.4179	0.000631059	0.00533279
ENSMUSG00000053040	Aph1c	58.1113	3.19759	-0.814079	0.238283	-3.41644	0.000634465	0.00535342
ENSMUSG00000027030	Stk39	361.625	3.19681	-1.03616	0.303331	-3.41594	0.000635614	0.0053604
ENSMUSG00000048279	Sacs	20.8226	3.18677	1.0967	0.321645	3.40965	0.000650473	0.00546634
ENSMUSG00000047230	Cldn2	259.254	3.18424	-1.04542	0.306749	-3.40805	0.00065428	0.00549555
ENSMUSG00000021696	Elovl7	101.203	3.18355	-0.834392	0.244861	-3.40762	0.000655319	0.00550151
ENSMUSG00000045730	Adrb2	42.5422	3.17044	-1.00137	0.294574	-3.39938	0.000675398	0.00564447
ENSMUSG00000093594	Gm20707	39.3906	3.16229	0.869457	0.256157	3.39424	0.000688197	0.00573704
ENSMUSG00000032224	Fam81a	91.7785	3.16149	-1.1992	0.353355	-3.39374	0.000689454	0.00574177
ENSMUSG00000035769	Xylb	43.3185	3.15046	-0.83774	0.247356	-3.38677	0.000707201	0.00587488
ENSMUSG00000039323	Igfbp2	562.997	3.1476	-1.46985	0.434227	-3.38497	0.000711863	0.00590478
ENSMUSG00000032348	Gsta4	66.776	3.1451	-1.12221	0.331683	-3.38339	0.000715981	0.00592713
ENSMUSG00000038390	Gpr162	35.2464	3.13985	0.896275	0.265165	3.38007	0.000724681	0.00598427
ENSMUSG00000030083	Abtb1	62.2298	3.13554	-0.877461	0.259809	-3.37733	0.000731919	0.00603507
ENSMUSG00000035726	Supt16	54.3398	3.13385	0.867581	0.256964	3.37627	0.00073476	0.00604652
ENSMUSG00000016262	Sertad4	24.9563	3.12415	-1.16252	0.344949	-3.37012	0.000751361	0.00615625
ENSMUSG00000085069	Gm13111	20.7826	3.11894	-1.36685	0.405978	-3.36681	0.000760432	0.00621549
ENSMUSG00000032373	Car12	291.429	3.11615	-0.959844	0.28524	-3.36504	0.000765335	0.00624873
ENSMUSG00000032221	Mns1	23.9039	3.10794	-1.18837	0.353701	-3.35982	0.000779947	0.00633388
ENSMUSG00000005268	Prlr	710.048	3.09763	-1.36025	0.405652	-3.35326	0.000798671	0.00646074
ENSMUSG00000003617	Cp	41.3886	3.09217	0.968996	0.289273	3.34977	0.000808788	0.00653941
ENSMUSG00000042745	Id1	90.2861	3.08938	-1.15572	0.345197	-3.34799	0.00081399	0.00657508
ENSMUSG00000003849	Nqo1	26.2176	3.07618	-1.35715	0.406387	-3.33956	0.000839108	0.00673551
ENSMUSG00000056724	Nbeal2	65.009	3.07547	-0.820924	0.245851	-3.33911	0.000840479	0.00674327
ENSMUSG00000061718	Ppp1r1b	188.061	3.07366	-1.57626	0.472224	-3.33795	0.000843988	0.00676452
ENSMUSG00000110332	Gm19935	50.5682	3.06346	-2.36325	0.709383	-3.33142	0.000864049	0.00688923
ENSMUSG00000020142	Slc1a4	20.4024	3.0613	-0.953867	0.286444	-3.33003	0.000868358	0.00691696
ENSMUSG00000060739	Nsa2	121.586	3.06016	0.923151	0.27728	3.3293	0.000870633	0.00693177
ENSMUSG00000108095	Gm44067	20.1946	3.03672	-1.0483	0.316303	-3.31424	0.000918923	0.00726761
ENSMUSG00000031376	Atp2b3	171.731	3.03692	-2.08816	0.630034	-3.31437	0.000918503	0.00726761
ENSMUSG00000029695	Aass	21.0764	3.02888	-1.08154	0.32683	-3.30919	0.000935667	0.00738601
ENSMUSG00000099696	2900052N01Rik	39.5449	3.02558	1.0213	0.308824	3.30706	0.000942792	0.00742168
ENSMUSG00000028583	Pdpn	155.736	3.02304	-1.14094	0.345173	-3.30542	0.000948333	0.00744366
ENSMUSG00000105509	C130013H08Rik	23.7778	3.01522	0.817859	0.247808	3.30037	0.000965565	0.007554
ENSMUSG00000044033	Ccdc141	73.9075	3.00947	-1.07953	0.327461	-3.29666	0.000978434	0.0076439
ENSMUSG00000035486	Plk5	22.1755	3.00573	-1.7255	0.523793	-3.29424	0.00098689	0.00769552
ENSMUSG00000028545	Bend5	21.2116	2.99465	-0.848368	0.258093	-3.28706	0.0010124	0.00784619
ENSMUSG00000058173	Smco4	23.8548	2.99499	0.961909	0.292615	3.28728	0.00101159	0.00784619
ENSMUSG00000039676	Capsl	21.8887	2.9838	-1.37654	0.419674	-3.28002	0.001038	0.00801525
ENSMUSG00000031755	Bbs2	45.3332	2.98166	0.800791	0.244246	3.27863	0.00104314	0.00805121
ENSMUSG00000039629	Strip2	110.454	2.98093	-1.20739	0.368315	-3.27815	0.0010449	0.00805732
ENSMUSG00000040855	Reps2	23.4285	2.9741	0.830247	0.25361	3.27371	0.00106145	0.00815097
ENSMUSG00000038602	Slc35f1	24.4392	2.97294	-1.29264	0.394944	-3.27296	0.00106429	0.00816902
ENSMUSG00000045031	Cetn4	33.1121	2.97257	-1.05158	0.321318	-3.27272	0.00106519	0.00817221
ENSMUSG00000055980	Irs1	29.8244	2.95898	-1.30455	0.399695	-3.26386	0.00109907	0.00840568
ENSMUSG00000043621	Ubxn10	27.679	2.9535	-1.56404	0.479724	-3.26028	0.00111301	0.00849603
ENSMUSG00000026603	Smyd2	33.7843	2.93805	0.910462	0.280127	3.25018	0.00115333	0.00875963
ENSMUSG00000048486	Fitm2	25.3993	2.93544	-0.865247	0.266355	-3.24847	0.00116028	0.00880838
ENSMUSG00000071547	Nt5dc2	25.0586	2.93287	-0.911096	0.280615	-3.24678	0.00116717	0.00885263
ENSMUSG00000039611	Tmem246	24.1405	2.92703	-1.07573	0.331712	-3.24296	0.00118296	0.00893981
ENSMUSG00000102752	Gm7694	29.7081	2.92568	-0.836901	0.258138	-3.24207	0.00118664	0.00894331
ENSMUSG00000044393	Dsg2	28.075	2.92241	-1.21866	0.376138	-3.23992	0.00119561	0.00898652
ENSMUSG00000037664	Cdkn1c	100.676	2.92142	-1.08859	0.336061	-3.23927	0.00119835	0.00900303
ENSMUSG00000044835	Ankrd45	90.0193	2.91973	-1.0069	0.310949	-3.23816	0.00120302	0.00902998
ENSMUSG00000033460	Armcx1	22.1267	2.9126	-1.28018	0.395913	-3.23348	0.00122292	0.0091546
ENSMUSG00000005470	Asf1b	24.4498	2.91216	0.837088	0.258905	3.23319	0.00122418	0.00915988
ENSMUSG00000026564	Dusp27	22.6977	2.90733	-1.12598	0.348598	-3.23001	0.00123785	0.00922779
ENSMUSG00000087289	4933424M12Rik	39.9688	2.9072	-0.888825	0.275185	-3.22992	0.00123824	0.00922779
ENSMUSG00000024253	Dync2li1	26.6656	2.89965	-1.17009	0.362824	-3.22495	0.00125995	0.00935613
ENSMUSG00000030554	Synm	59.0301	2.89905	-0.896036	0.277879	-3.22456	0.00126168	0.00936278
ENSMUSG00000044365	Cxxc4	22.7779	2.89296	-0.821445	0.255065	-3.22054	0.00127951	0.00947037
ENSMUSG00000054256	Msi1	35.788	2.89113	-1.01462	0.315164	-3.21933	0.0012849	0.00949056
ENSMUSG00000061751	Kalrn	62.9716	2.89086	-0.892042	0.277105	-3.21915	0.00128569	0.00949225
ENSMUSG00000024665	Fads2	105.853	2.88531	-1.73916	0.540871	-3.21549	0.00130224	0.00960164
ENSMUSG00000069833	Ahnak	42.091	2.8848	-0.998487	0.310557	-3.21515	0.00130376	0.00960858
ENSMUSG00000022995	Enah	149.087	2.87863	-0.875678	0.272706	-3.21107	0.00132242	0.00970417
ENSMUSG00000081049	Rps24-ps3	28.3815	2.87875	0.864926	0.269351	3.21115	0.00132205	0.00970417
ENSMUSG00000058163	Gm5431	33.8112	2.869	0.950216	0.296508	3.20469	0.00135208	0.0099077
ENSMUSG00000037966	Ninj1	49.1366	2.86321	-0.86633	0.270656	-3.20085	0.00137021	0.0100097
ENSMUSG00000101603	Gm28730	37.8557	2.86188	-0.832657	0.260208	-3.19997	0.00137442	0.0100317
ENSMUSG00000039680	Mrps6	182.717	2.8609	-0.808943	0.252848	-3.19932	0.00137751	0.0100455
ENSMUSG00000100396	Gm29367	25.8534	2.8598	0.800462	0.250255	3.19859	0.00138102	0.0100666
ENSMUSG00000036814	Slc6a20a	41.5769	2.85948	-1.09523	0.342433	-3.19838	0.00138204	0.0100697
ENSMUSG00000102252	Snrpn	76.3329	2.8524	-0.967722	0.303013	-3.19367	0.00140477	0.0101863
ENSMUSG00000036880	Acaa2	223.913	2.84919	-0.802498	0.251445	-3.19154	0.00141517	0.0102528
ENSMUSG00000030772	Dkk3	24.092	2.84278	-0.88181	0.276666	-3.18727	0.00143622	0.0103782
ENSMUSG00000036560	Lgi4	21.9348	2.83815	-1.01692	0.319367	-3.18419	0.00145162	0.0104667
ENSMUSG00000057068	Fam47e	23.2061	2.83383	-1.17322	0.368786	-3.18131	0.00146613	0.0105485
ENSMUSG00000045284	Dcaf12l1	77.9359	2.8312	-1.10402	0.347224	-3.17955	0.00147504	0.0105989
ENSMUSG00000057103	Nat8f1	44.6012	2.8287	-0.844046	0.2656	-3.17788	0.00148356	0.0106509
ENSMUSG00000111147	Gm33699	21.9648	2.8192	-1.01638	0.320471	-3.17153	0.00151636	0.0108397
ENSMUSG00000032006	Pdgfd	21.9107	2.81332	-1.16166	0.366731	-3.1676	0.00153703	0.0109545
ENSMUSG00000033966	Cdkl4	43.9801	2.80289	-0.90176	0.285312	-3.16061	0.00157438	0.011192
ENSMUSG00000000167	Pih1d2	35.4142	2.80245	-1.15104	0.364218	-3.16032	0.00157598	0.0111986
ENSMUSG00000098234	Snhg6	156.477	2.79402	0.877924	0.278294	3.15466	0.00160687	0.0113647
ENSMUSG00000090841	Myl6	169.325	2.79376	-0.982136	0.311346	-3.15448	0.00160783	0.0113668
ENSMUSG00000001507	Itga3	25.6605	2.79308	-1.18631	0.376126	-3.15403	0.00161035	0.0113797
ENSMUSG00000023830	Igf2r	55.8337	2.7889	-1.0471	0.332284	-3.15122	0.00162592	0.0114654
ENSMUSG00000030124	Lag3	21.1651	2.78665	1.2641	0.40134	3.1497	0.00163439	0.0115154
ENSMUSG00000032997	Chpf	29.6555	2.77465	-0.916033	0.29158	-3.14162	0.00168015	0.0118028
ENSMUSG00000084803	5830444B04Rik	130.584	2.76908	-0.811767	0.258701	-3.13786	0.00170186	0.0119151
ENSMUSG00000053398	Phgdh	28.2142	2.7567	-1.17842	0.376552	-3.1295	0.00175107	0.012188
ENSMUSG00000031786	Drc7	21.5143	2.75166	-1.35455	0.433305	-3.12608	0.00177151	0.0123148
ENSMUSG00000020728	Cep112	23.1391	2.74823	0.91093	0.291613	3.12376	0.00178555	0.0123866
ENSMUSG00000004933	Matk	37.996	2.74262	-0.841362	0.269671	-3.11996	0.00180877	0.0125076
ENSMUSG00000040722	Scamp5	103.893	2.72648	-1.24026	0.398925	-3.109	0.00187722	0.0129043
ENSMUSG00000020638	Cmpk2	22.8054	2.72106	1.06457	0.342822	3.10531	0.00190081	0.0130449
ENSMUSG00000003123	Lipe	59.2484	2.71833	-0.964331	0.310729	-3.10344	0.00191282	0.0130949
ENSMUSG00000041323	Ak7	22.5201	2.70637	-1.26018	0.407129	-3.09529	0.00196622	0.0133944
ENSMUSG00000002058	Unc119	33.7783	2.70544	-1.10312	0.356461	-3.09465	0.00197044	0.0134122
ENSMUSG00000097385	Gm26814	20.939	2.70144	-0.803609	0.259906	-3.09192	0.00198866	0.0135142
ENSMUSG00000021196	Pfkp	90.2788	2.69092	-0.971533	0.31495	-3.08472	0.00203743	0.0137797
ENSMUSG00000031734	Irx3	27.7823	2.68697	-0.841231	0.272948	-3.08201	0.00205605	0.0138916
ENSMUSG00000021638	Ocln	34.4739	2.68421	-0.867158	0.281533	-3.08013	0.00206912	0.0139697
ENSMUSG00000010080	Epn3	25.6626	2.68062	-1.48513	0.482552	-3.07766	0.00208633	0.0140574
ENSMUSG00000020175	Rab36	26.8488	2.67331	-1.21773	0.396313	-3.07264	0.00212173	0.0142498
ENSMUSG00000004100	Ppan	21.5613	2.67152	-0.858176	0.279408	-3.07141	0.00213049	0.0142856
ENSMUSG00000041794	Myrip	43.0661	2.67183	-1.09434	0.356275	-3.07162	0.00212899	0.0142856
ENSMUSG00000027577	Chrna4	20.3284	2.66938	-1.28211	0.417633	-3.06994	0.00214101	0.0143504
ENSMUSG00000059049	Frem1	28.7152	2.66489	-1.03705	0.338148	-3.06685	0.00216324	0.0144529
ENSMUSG00000029120	Ppp2r2c	190.947	2.66354	-0.931801	0.303922	-3.06592	0.00216999	0.0144805
ENSMUSG00000026604	Ptpn14	26.5838	2.65763	-1.00322	0.327651	-3.06185	0.00219971	0.0146437
ENSMUSG00000065126	Snord104	52.1188	2.65733	-1.01137	0.330337	-3.06164	0.00220126	0.0146481
ENSMUSG00000036564	Ndrg4	54.8099	2.65446	-0.940811	0.307488	-3.05966	0.00221586	0.0147276
ENSMUSG00000027562	Car2	330.427	2.65189	-0.910364	0.29771	-3.05789	0.00222899	0.0147795
ENSMUSG00000041548	Hspb8	109.341	2.64654	-0.991306	0.324571	-3.0542	0.00225661	0.0149092
ENSMUSG00000018849	Wwc1	117.273	2.64349	-0.873132	0.286077	-3.05209	0.00227253	0.0149876
ENSMUSG00000022206	Npr3	54.4153	2.63565	-1.09916	0.360776	-3.04667	0.00231394	0.0152036
ENSMUSG00000028982	Slc25a33	41.5542	2.63257	-0.94914	0.311752	-3.04454	0.00233037	0.0152891
ENSMUSG00000019338	Zfp687	79.3691	2.62862	-0.946123	0.311041	-3.0418	0.00235167	0.0154089
ENSMUSG00000039410	Prdm16	104.85	2.62307	-1.12538	0.370442	-3.03795	0.00238191	0.0155662
ENSMUSG00000053110	Yap1	66.494	2.62333	-1.04557	0.344148	-3.03813	0.00238051	0.0155662
ENSMUSG00000021986	Amer2	66.8815	2.61802	-0.822638	0.2711	-3.03445	0.00240979	0.0156971
ENSMUSG00000103041	Gm37305	21.5799	2.61483	0.955852	0.315231	3.03223	0.00242757	0.015782
ENSMUSG00000027961	Lrrc39	34.4764	2.61499	0.809302	0.26689	3.03234	0.00242665	0.015782
ENSMUSG00000031778	Cx3cl1	21.8988	2.61462	-1.23953	0.408803	-3.03208	0.00242871	0.0157833
ENSMUSG00000059325	Hopx	51.0564	2.61136	-1.03895	0.342907	-3.02982	0.00244701	0.0158898
ENSMUSG00000028270	Gbp2	29.4115	2.60169	0.865569	0.28632	3.02309	0.00250211	0.0162034
ENSMUSG00000059824	Dbp	107.792	2.59719	-0.951382	0.315033	-3.01994	0.00252822	0.0163407
ENSMUSG00000048416	Mlf1	27.7864	2.58236	-1.29982	0.431893	-3.00959	0.002616	0.0167973
ENSMUSG00000050953	Gja1	49.0281	2.57664	-0.842659	0.280365	-3.00558	0.00265072	0.0170005
ENSMUSG00000021981	Cab39l	335.643	2.57486	-0.967643	0.322082	-3.00434	0.0026616	0.0170572
ENSMUSG00000019892	Lrriq1	22.1014	2.57324	-1.1304	0.376398	-3.00321	0.0026715	0.0171036
ENSMUSG00000032327	Stra6	20.4592	2.56893	-1.13038	0.376772	-3.00018	0.0026982	0.0172651
ENSMUSG00000040055	Gjb6	37.4669	2.56646	-1.17362	0.391409	-2.99845	0.00271359	0.0173503
ENSMUSG00000002808	Epdr1	31.3215	2.56607	-0.956812	0.319132	-2.99818	0.00271601	0.0173532
ENSMUSG00000033615	Cplx1	21.5833	2.56517	-1.32238	0.441153	-2.99755	0.00272161	0.0173749
ENSMUSG00000040592	Cd79b	26.0719	2.5623	-1.04661	0.349391	-2.99553	0.00273969	0.0174635
ENSMUSG00000031266	Gla	45.2164	2.55817	1.41661	0.473367	2.99263	0.00276587	0.0175766
ENSMUSG00000056158	Car10	47.8127	2.5549	-1.113	0.372198	-2.99033	0.00278675	0.0176621
ENSMUSG00000028358	Zfp618	26.7087	2.55433	0.828172	0.276987	2.98993	0.00279044	0.0176721
ENSMUSG00000011752	Pgam1	30.1261	2.54712	0.940911	0.315228	2.98486	0.00283712	0.01792
ENSMUSG00000025175	Fn3k	23.57	2.54479	-0.809649	0.271402	-2.98321	0.00285242	0.0179894
ENSMUSG00000038517	Tbkbp1	168.394	2.53403	-0.874251	0.293804	-2.97562	0.00292393	0.0183515
ENSMUSG00000052727	Map1b	175.026	2.53213	-0.81259	0.273206	-2.97428	0.00293679	0.0183961
ENSMUSG00000085133	B930095G15Rik	22.6942	2.52477	0.973016	0.327716	2.96908	0.00298694	0.0186751
ENSMUSG00000003072	Atp5d	212.417	2.50077	-0.816298	0.276519	-2.95206	0.00315666	0.0195818
ENSMUSG00000066129	Kndc1	23.4426	2.50019	-0.849392	0.287769	-2.95164	0.00316088	0.0196007
ENSMUSG00000055320	Tead1	58.5455	2.49926	-0.834494	0.282785	-2.95098	0.00316764	0.0196281
ENSMUSG00000049538	Adamts16	62.3729	2.49199	0.97897	0.332327	2.94581	0.00322113	0.019915
ENSMUSG00000040812	Agbl2	24.1735	2.47668	-1.00428	0.342187	-2.93488	0.00333674	0.0204778
ENSMUSG00000030616	Sytl2	39.6385	2.47524	-0.906197	0.308876	-2.93386	0.00334779	0.0205305
ENSMUSG00000032517	Mobp	72.385	2.47235	-0.8588	0.292926	-2.93179	0.00337012	0.0206219
ENSMUSG00000073555	Gm4951	47.4205	2.45668	0.82617	0.28288	2.92057	0.00349394	0.0212391
ENSMUSG00000036745	Ttll7	32.4144	2.45251	-0.884257	0.30308	-2.91757	0.00352772	0.0214054
ENSMUSG00000033287	Kctd17	23.1198	2.44521	-0.915367	0.314308	-2.91233	0.00358748	0.021689
ENSMUSG00000034591	Slc41a2	23.9127	2.44218	0.824909	0.283459	2.91015	0.00361258	0.0218082
ENSMUSG00000103983	Gm20045	41.1608	2.43845	-0.846872	0.291276	-2.90746	0.00364376	0.0219337
ENSMUSG00000074415	3110039I08Rik	41.1976	2.43717	-0.917413	0.315637	-2.90654	0.0036545	0.0219745
ENSMUSG00000001120	Pcbp3	32.2088	2.43732	-1.45951	0.502127	-2.90665	0.00365324	0.0219745
ENSMUSG00000039552	Rsph4a	21.9839	2.43028	-1.08743	0.374775	-2.90157	0.00371299	0.0223101
ENSMUSG00000029287	Tgfbr3	42.4617	2.42868	-1.14233	0.393851	-2.90042	0.00372665	0.022376
ENSMUSG00000069892	9930111J21Rik2	58.8458	2.41638	0.824788	0.285243	2.89153	0.00383371	0.0228459
ENSMUSG00000038859	Baiap2l1	28.6697	2.41612	-1.0825	0.374395	-2.89134	0.00383602	0.0228515
ENSMUSG00000019945	Cabcoco1	22.188	2.41035	-1.078	0.373377	-2.88716	0.00388736	0.0231077
ENSMUSG00000031095	Cul4b	111.084	2.40841	-0.816719	0.283018	-2.88576	0.00390476	0.0231946
ENSMUSG00000025731	Mettl26	21.022	2.40355	-0.85244	0.295757	-2.88223	0.00394868	0.0233971
ENSMUSG00000046844	Vat1l	580.725	2.40261	-1.22171	0.423977	-2.88155	0.0039572	0.0234309
ENSMUSG00000029167	Ppargc1a	33.0834	2.39464	-0.943659	0.328142	-2.87576	0.00403052	0.023789
ENSMUSG00000029403	Cdkl2	20.2726	2.38495	-1.13059	0.39411	-2.86871	0.00412149	0.0241887
ENSMUSG00000030307	Slc6a11	196.544	2.37978	-0.829893	0.289671	-2.86495	0.00417077	0.0244091
ENSMUSG00000029070	Mxra8	35.9993	2.37429	-1.01344	0.354232	-2.86094	0.00422382	0.0246503
ENSMUSG00000032278	Paqr5	23.2833	2.37353	-1.18722	0.415055	-2.86038	0.00423129	0.0246852
ENSMUSG00000038252	Ncapd2	29.2397	2.36885	0.892433	0.312371	2.85697	0.00427712	0.0249003
ENSMUSG00000058248	Kcnh1	47.6388	2.36765	-1.10384	0.386486	-2.85609	0.00428898	0.0249606
ENSMUSG00000032578	Cish	41.5179	2.36571	-1.77872	0.62309	-2.85467	0.00430816	0.0250459
ENSMUSG00000030499	Kctd15	30.4799	2.35198	-0.86501	0.304087	-2.84461	0.00444656	0.025707
ENSMUSG00000041801	Phlda3	21.0421	2.34977	1.11237	0.391269	2.84299	0.00446924	0.0258023
ENSMUSG00000037086	Prr32	55.3877	2.34216	-1.11663	0.39354	-2.83741	0.00454818	0.0262036
ENSMUSG00000029757	Dync1i1	47.147	2.3413	-1.06912	0.37688	-2.83677	0.00455721	0.0262465
ENSMUSG00000028470	Hint2	112.033	2.33074	-0.93479	0.330431	-2.829	0.00466934	0.0267627
ENSMUSG00000026686	Lmx1a	54.3958	2.32109	-0.979383	0.347068	-2.82188	0.00477433	0.0272381
ENSMUSG00000018821	Avpi1	29.0931	2.31981	-0.832882	0.29525	-2.82094	0.00478836	0.0272701
ENSMUSG00000030310	Slc6a1	39.1706	2.30723	-1.01316	0.360347	-2.81163	0.00492913	0.0278492
ENSMUSG00000073680	Tmem88b	20.6498	2.28874	-0.988993	0.353476	-2.79791	0.00514351	0.0287305
ENSMUSG00000038068	Rnf144b	224.661	2.28026	0.818005	0.293024	2.79159	0.00524493	0.0292075
ENSMUSG00000060429	Sntb1	52.0751	2.27924	-1.04448	0.374255	-2.79083	0.00525725	0.029237
ENSMUSG00000067870	Rpl31-ps8	28.0276	2.27619	0.947462	0.339767	2.78856	0.00529429	0.0293841
ENSMUSG00000117916	AC141882.2	42.0588	2.27278	-0.849266	0.304832	-2.78601	0.00533609	0.029557
ENSMUSG00000072663	Spef2	32.2512	2.2692	-1.02007	0.366491	-2.78334	0.00538019	0.029732
ENSMUSG00000032418	Me1	62.54	2.26581	-0.918473	0.33029	-2.78081	0.00542237	0.0299056
ENSMUSG00000044164	Rnf182	31.8461	2.26366	-1.08961	0.392059	-2.7792	0.00544927	0.0300242
ENSMUSG00000028028	Alpk1	26.7982	2.25813	1.06648	0.384308	2.77506	0.00551914	0.0303562
ENSMUSG00000054863	Fam19a5	21.5731	2.25617	-1.11099	0.400562	-2.77359	0.00554414	0.0304562
ENSMUSG00000032180	Tmed1	35.6091	2.24982	-0.946107	0.341699	-2.76883	0.0056258	0.0308133
ENSMUSG00000019856	Fam184a	25.6563	2.24465	-1.07737	0.389653	-2.76495	0.00569313	0.0311309
ENSMUSG00000008575	Nfib	119.846	2.24132	-0.831768	0.301098	-2.76245	0.00573693	0.0313087
ENSMUSG00000055737	Ghr	20.2691	2.24075	0.83534	0.302438	2.76202	0.00574448	0.0313267
ENSMUSG00000022197	Pdzd2	21.8336	2.2324	-0.906474	0.32894	-2.75574	0.00585598	0.0317814
ENSMUSG00000024059	Clip4	26.0437	2.22011	-0.936597	0.341019	-2.74647	0.00602408	0.03244
ENSMUSG00000056071	S100a9	49.5984	2.20999	-1.01358	0.370078	-2.73882	0.00616603	0.0330974
ENSMUSG00000030410	Dmwd	23.1782	2.20638	-0.967694	0.353678	-2.73608	0.0062175	0.0333504
ENSMUSG00000053161	Daw1	21.2237	2.17492	-1.11934	0.412712	-2.71216	0.00668471	0.0352678
ENSMUSG00000042757	Tmem108	44.0733	2.15879	-1.06274	0.393634	-2.69983	0.00693759	0.0363372
ENSMUSG00000020646	Mboat2	35.9517	2.13558	-0.805113	0.300192	-2.682	0.0073184	0.037891
ENSMUSG00000000567	Sox9	179.812	2.13343	-0.945244	0.352658	-2.68034	0.00735473	0.0380162
ENSMUSG00000036273	Lrrk2	21.8378	2.12805	-1.18267	0.441924	-2.67619	0.00744641	0.0383867
ENSMUSG00000063286	Gm8995	201.745	2.12712	1.19822	0.447855	2.67547	0.00746244	0.0384455
ENSMUSG00000032281	Acsbg1	34.7526	2.12015	-0.937323	0.351046	-2.67009	0.00758317	0.038935
ENSMUSG00000026883	Dab2ip	37.1275	2.10803	-0.810547	0.304637	-2.6607	0.00779782	0.039804
ENSMUSG00000033318	Gstt2	38.0915	2.10554	-0.873011	0.328351	-2.65877	0.00784263	0.0400205
ENSMUSG00000049811	Fam161a	42.3757	2.09999	-0.836134	0.314992	-2.65446	0.00794354	0.040424
ENSMUSG00000072949	Acot1	47.2975	2.09816	-0.839336	0.316368	-2.65304	0.00797706	0.0405202
ENSMUSG00000072845	Tmprss11a	39.4664	2.09794	-0.975191	0.367599	-2.65287	0.00798106	0.0405282
ENSMUSG00000055866	Per2	45.3898	2.09349	-0.827974	0.312512	-2.64941	0.00806317	0.0409078
ENSMUSG00000051236	Msrb3	22.1168	2.07228	-0.974034	0.369953	-2.63286	0.00846689	0.0426443
ENSMUSG00000020895	Tmem107	39.4297	2.07158	-0.833313	0.31657	-2.63232	0.00848038	0.0426735
ENSMUSG00000032839	Trpc1	20.9402	2.06932	-0.923745	0.35116	-2.63055	0.00852465	0.0428445
ENSMUSG00000079436	Kcnj13	242.006	2.06295	-1.14965	0.437867	-2.62556	0.00865065	0.043308
ENSMUSG00000024347	Psd2	136.527	2.04181	-0.901633	0.345593	-2.60895	0.00908209	0.0451286
ENSMUSG00000068739	Sars	121.879	2.04048	0.968453	0.371354	2.6079	0.00911003	0.0452242
ENSMUSG00000033578	Tmem35a	36.6714	2.04038	-1.2356	0.473807	-2.60782	0.00911217	0.0452242
ENSMUSG00000027797	Dclk1	122.634	2.03634	-0.908063	0.348634	-2.60463	0.00919736	0.0455519
ENSMUSG00000029217	Tec	69.2814	2.02888	0.849097	0.326735	2.59874	0.00935674	0.0461219
ENSMUSG00000072941	Sod3	45.2349	2.02464	-1.04651	0.40322	-2.59539	0.00944839	0.0464225
ENSMUSG00000055022	Cntn1	548.304	2.00079	-0.868442	0.337069	-2.57645	0.00998194	0.0484721
ENSMUSG00000019817	Plagl1	25.3964	1.99789	-1.04488	0.405914	-2.57415	0.0100487	0.0486971
ENSMUSG00000041828	Abca8a	22.1333	1.99615	-0.828398	0.321988	-2.57276	0.0100892	0.0488077
ENSMUSG00000028572	Hook1	20.1645	1.96415	-1.00653	0.395161	-2.54715	0.0108606	0.0516104
ENSMUSG00000033768	Nrxn2	48.2353	1.9624	-0.854553	0.335678	-2.54575	0.0109044	0.0517935
ENSMUSG00000027257	Pacsin3	55.6797	1.95861	-0.919574	0.361652	-2.5427	0.0109999	0.052146
ENSMUSG00000022044	Stmn4	21.1323	1.95747	-0.88014	0.346268	-2.54178	0.0110288	0.0522458
ENSMUSG00000045817	Zfp36l2	36.0789	1.95596	-1.16322	0.457856	-2.54057	0.0110672	0.0523432
ENSMUSG00000024502	Jakmip2	22.8091	1.9548	-0.94	0.370132	-2.53963	0.0110969	0.052419
ENSMUSG00000019894	Slc6a15	33.6863	1.93093	-1.02259	0.405734	-2.52035	0.0117239	0.0546982
ENSMUSG00000025488	Cox8b	48.8078	1.92844	-0.972218	0.386056	-2.51833	0.0117912	0.0549201
ENSMUSG00000059060	Rad51b	24.2877	1.91343	0.859909	0.343122	2.50613	0.012206	0.0564574
ENSMUSG00000028698	Pik3r3	28.9952	1.87661	-1.36762	0.552347	-2.47601	0.0132859	0.0605277
ENSMUSG00000035183	Slc24a5	76.5139	1.87184	-0.8582	0.347156	-2.47209	0.0134327	0.0610213
ENSMUSG00000020857	Nme2	50.8064	1.86227	0.921912	0.374122	2.4642	0.0137318	0.0621178
ENSMUSG00000071847	Apcdd1	30.8862	1.86185	0.917728	0.372476	2.46386	0.013745	0.0621436
ENSMUSG00000086742	Gm16201	29.6078	1.8572	-0.941541	0.382738	-2.46001	0.0138932	0.0625589
ENSMUSG00000055430	Nap1l5	35.2326	1.85504	-0.8177	0.332638	-2.45823	0.0139625	0.0628031
ENSMUSG00000049285	Mblac1	21.4162	1.79895	-0.865619	0.358955	-2.4115	0.0158873	0.0694719
ENSMUSG00000018865	Sult4a1	21.87	1.79842	-1.19178	0.494301	-2.41105	0.0159069	0.0695014
ENSMUSG00000033377	Palmd	29.9012	1.787	-0.865403	0.360369	-2.40144	0.0163307	0.0709217
ENSMUSG00000030111	A2m	86.7775	1.78703	-1.44228	0.600582	-2.40147	0.0163292	0.0709217
ENSMUSG00000045659	Plekha7	20.9016	1.77589	-0.813974	0.34028	-2.39207	0.0167536	0.0722933
ENSMUSG00000052305	Hbb-bs	397.752	1.75953	-1.33938	0.563191	-2.37821	0.017397	0.0744513
ENSMUSG00000048218	Amigo2	27.5884	1.75464	-0.866021	0.364785	-2.37406	0.0175938	0.0750814
ENSMUSG00000041220	Elovl6	24.0317	1.7515	-0.997439	0.420614	-2.37139	0.0177215	0.0755143
ENSMUSG00000037363	Letm2	52.975	1.74034	-0.917641	0.388523	-2.36187	0.0181829	0.0768397
ENSMUSG00000103284	3110080O07Rik	31.2944	1.73798	-1.11269	0.471506	-2.35986	0.0182819	0.0771285
ENSMUSG00000039194	Rlbp1	25.9536	1.73586	-0.961801	0.40788	-2.35805	0.0183712	0.0774464
ENSMUSG00000085129	5031425F14Rik	23.311	1.73042	1.0147	0.431165	2.35339	0.018603	0.0781268
ENSMUSG00000084796	Mir142hg	74.45	1.72474	-1.34294	0.571823	-2.34853	0.0188476	0.0788361
ENSMUSG00000050910	Cdr2l	21.5778	1.70168	-0.820514	0.352351	-2.32868	0.0198758	0.0819516
ENSMUSG00000022132	Cldn10	22.8704	1.69569	-0.809102	0.348223	-2.32352	0.0201514	0.0827112
ENSMUSG00000010066	Cacna2d2	30.9455	1.69458	-0.895053	0.385374	-2.32256	0.020203	0.0828166
ENSMUSG00000060548	Tnfrsf19	29.1734	1.69276	-0.807499	0.347913	-2.32098	0.0202881	0.0830267
ENSMUSG00000020846	Rflnb	37.1516	1.6839	-0.851187	0.367953	-2.3133	0.0207061	0.0841934
ENSMUSG00000030450	Oca2	27.0255	1.65961	-0.829809	0.362023	-2.29214	0.0218974	0.0878641
ENSMUSG00000027983	Cyp2u1	44.1987	1.62446	-0.845055	0.37371	-2.26126	0.0237432	0.0936461
ENSMUSG00000035561	Aldh1b1	24.5568	1.62163	0.980077	0.433901	2.25876	0.0238986	0.0941028
ENSMUSG00000025656	Arhgef9	42.0727	1.62148	-0.952809	0.421854	-2.25862	0.0239069	0.0941132
ENSMUSG00000033597	Caskin1	24.1442	1.60565	-0.859311	0.382835	-2.2446	0.024794	0.0966912
ENSMUSG00000024867	Pip5k1b	89.0224	1.59801	-0.876631	0.391738	-2.2378	0.025234	0.097903
ENSMUSG00000032717	Mdfi	53.7008	1.59071	-1.01079	0.453009	-2.23129	0.0256619	0.099106
ENSMUSG00000043456	Zfp536	26.7604	1.58459	-1.00185	0.450102	-2.22582	0.0260263	0.100207
ENSMUSG00000004814	Ccl24	22.2028	1.54614	-0.850464	0.388122	-2.19123	0.0284353	0.106791
ENSMUSG00000029675	Eln	20.0717	1.53539	-0.879205	0.403033	-2.18147	0.0291483	0.108778
ENSMUSG00000035783	Acta2	23.4117	1.52655	-0.87854	0.404217	-2.17344	0.0297473	0.110346
ENSMUSG00000033590	Myo5c	26.1878	1.5051	-0.918613	0.426503	-2.15382	0.0312539	0.11392
ENSMUSG00000025352	Gdf11	22.7655	1.47368	-0.939341	0.442072	-2.12486	0.0335982	0.120192
ENSMUSG00000022040	Ephx2	23.4356	1.47376	-0.844652	0.397497	-2.12493	0.0335927	0.120192
ENSMUSG00000033065	Pfkm	29.915	1.43795	-0.948952	0.453709	-2.09154	0.0364792	0.127379
ENSMUSG00000111844	Gm47097	41.7635	1.41257	-0.951001	0.459947	-2.06763	0.0386746	0.132599
ENSMUSG00000097312	Gm26870	1608.55	1.40119	0.889633	0.432524	2.05684	0.0397016	0.135063
ENSMUSG00000030256	Bhlhe41	968.155	1.38544	0.920855	0.450993	2.04184	0.0411678	0.138786
ENSMUSG00000008845	Cd163	136.679	1.37659	-1.07516	0.528756	-2.03337	0.0420153	0.140637
ENSMUSG00000045294	Insig1	36.8553	1.35207	0.822187	0.409096	2.00976	0.0444562	0.146859
ENSMUSG00000020027	Socs2	98.6689	1.32854	0.97791	0.492173	1.98692	0.046931	0.152464
ENSMUSG00000020431	Adcy1	48.8683	1.31631	-0.875717	0.443408	-1.97497	0.0482715	0.155605

## Sheet: B_WTCTLvsWTSTI)
Supplementary Table 2_Differentially expressed genes in microglia_DESeq2 analysis_group B
ensembl ID	gene symbol	baseMean	negative pvalue	log2FoldChange	stat	pvalue	padj
ENSMUSG00000115555	Gm49307	31.1425	8.26255	-3.45983	-5.83241	5.46328e-09	5.65341e-05
ENSMUSG00000026121	Sema4c	494.149	6.53469	-1.78753	-5.12857	2.91951e-07	0.00144635
ENSMUSG00000071669	Snx29	93.7375	6.37746	-2.31552	-5.05997	4.19313e-07	0.00144635
ENSMUSG00000022884	Eif4a2	253.09	6.17769	-1.646	-4.97154	6.64217e-07	0.00171833
ENSMUSG00000102059	Gm20257	20.6761	5.98249	-4.47045	-4.8837	1.04113e-06	0.00215473
ENSMUSG00000040010	Slc7a5	84.025	5.56248	-1.96449	-4.68951	2.73854e-06	0.00314872
ENSMUSG00000046434	Hnrnpa1	462.219	5.68947	-1.59706	-4.749	2.04423e-06	0.00314872
ENSMUSG00000024079	Eif2ak2	82.5259	5.64589	-2.25757	-4.72867	2.26001e-06	0.00314872
ENSMUSG00000092341	Malat1	8028.05	5.56764	-1.59756	-4.69195	2.70618e-06	0.00314872
ENSMUSG00000024339	Tap2	346.712	5.43457	-1.72151	-4.62888	3.67644e-06	0.00380438
ENSMUSG00000062997	Rpl35	149.949	5.33719	-1.6648	-4.58222	4.60056e-06	0.00385405
ENSMUSG00000063511	Snrnp70	1168.86	5.35446	-1.26021	-4.59053	4.42117e-06	0.00385405
ENSMUSG00000004207	Psap	2602.22	5.315	-1.24515	-4.57153	4.84177e-06	0.00385405
ENSMUSG00000041417	Pik3r1	417.588	5.20083	-1.49656	-4.51614	6.29756e-06	0.00465479
ENSMUSG00000116995	Gm21926	55.1307	5.00383	-1.88324	-4.41908	9.91212e-06	0.00683804
ENSMUSG00000028709	Mob3c	107.943	4.89017	-1.79132	-4.36218	1.28774e-05	0.00727357
ENSMUSG00000020180	Snrpd3	191.409	4.83489	-1.54996	-4.33425	1.46255e-05	0.00727357
ENSMUSG00000020460	Rps27a	806.558	4.84738	-0.943473	-4.34058	1.42108e-05	0.00727357
ENSMUSG00000078153	Psme2b	27.6695	4.88261	-2.37313	-4.35837	1.31037e-05	0.00727357
ENSMUSG00000069874	Irgm2	277.04	4.8947	-1.31928	-4.36446	1.27439e-05	0.00727357
ENSMUSG00000071650	Ganab	532.322	4.83089	-1.40461	-4.33223	1.47608e-05	0.00727357
ENSMUSG00000044533	Rps2	240.225	4.76239	-1.13875	-4.29738	1.72827e-05	0.00812917
ENSMUSG00000035692	Isg15	60.0513	4.70351	-1.90837	-4.26722	1.9792e-05	0.00853364
ENSMUSG00000037563	Rps16	383.912	4.70673	-1.24318	-4.26888	1.96457e-05	0.00853364
ENSMUSG00000025337	Sbds	429.979	4.57277	-1.34174	-4.19955	2.6744e-05	0.0106441
ENSMUSG00000060636	Rpl35a	365.746	4.58696	-1.19252	-4.20694	2.58846e-05	0.0106441
ENSMUSG00000103928	Gm37893	24.048	4.52387	-2.71842	-4.17398	2.99318e-05	0.0106805
ENSMUSG00000026317	Cln8	262.411	4.55353	-1.15354	-4.18951	2.79557e-05	0.0106805
ENSMUSG00000110332	Gm19935	79.388	4.53758	-1.98995	-4.18117	2.90014e-05	0.0106805
ENSMUSG00000049517	Rps23	1004.32	4.48014	-1.03089	-4.151	3.31023e-05	0.0114181
ENSMUSG00000041740	Rnf10	160.495	4.43938	-1.47094	-4.12947	3.636e-05	0.0117579
ENSMUSG00000029767	Calu	141.923	4.4479	-1.52896	-4.13398	3.5653e-05	0.0117579
ENSMUSG00000056952	Tatdn2	111.64	4.3875	-1.69862	-4.10192	4.0973e-05	0.0121663
ENSMUSG00000020219	Timm13	68.3003	4.39788	-1.73638	-4.10745	4.00055e-05	0.0121663
ENSMUSG00000022390	Zc3h7b	216.069	4.38563	-1.20451	-4.10093	4.11502e-05	0.0121663
ENSMUSG00000054008	Ndst1	248.556	4.35408	-1.03881	-4.08409	4.42502e-05	0.0127195
ENSMUSG00000005089	Slc1a2	538.563	4.25918	-0.930371	-4.03305	5.50575e-05	0.0146086
ENSMUSG00000063488	Zkscan7	37.9324	4.2749	-2.22547	-4.04154	5.31002e-05	0.0146086
ENSMUSG00000014195	Dnajc7	526.777	4.26802	-1.43401	-4.03783	5.39483e-05	0.0146086
ENSMUSG00000031362	Xlr4c	24.9656	4.22221	2.18352	4.01301	5.995e-05	0.0155091
ENSMUSG00000027936	Crtc2	49.7966	4.18076	-2.01785	-3.99043	6.59543e-05	0.0161186
ENSMUSG00000028648	Ndufs5	23.2164	4.17678	-2.58656	-3.98826	6.65607e-05	0.0161186
ENSMUSG00000021124	Vti1b	92.1324	4.17406	-1.43929	-3.98677	6.69791e-05	0.0161186
ENSMUSG00000040506	Ambra1	87.2272	4.156	-1.69639	-3.97689	6.98232e-05	0.0164211
ENSMUSG00000040843	Tiprl	264.779	4.11807	-1.11589	-3.95606	7.61951e-05	0.0175215
ENSMUSG00000046447	Camk2n1	463.49	4.01938	-0.993948	-3.9014	9.56366e-05	0.0215141
ENSMUSG00000028581	Laptm5	3339.06	3.99883	-0.974165	-3.88994	0.00010027	0.0218938
ENSMUSG00000040327	Cul9	150.473	3.99329	-1.23384	-3.88684	0.000101556	0.0218938
ENSMUSG00000018381	Abi3	687.46	3.97215	-1.26203	-3.87501	0.000106622	0.0225169
ENSMUSG00000026171	Rnf25	54.2525	3.9591	-5.2764	-3.86768	0.000109875	0.0227398
ENSMUSG00000060657	Marf1	103.628	3.90632	-1.2338	-3.83794	0.000124073	0.0248226
ENSMUSG00000031357	Syap1	44.6002	3.90401	-1.56757	-3.83662	0.000124737	0.0248226
ENSMUSG00000046330	Rpl37a	1103.28	3.86817	-1.05901	-3.8163	0.000135466	0.0253048
ENSMUSG00000059119	Nap1l4	325.77	3.87703	-1.27462	-3.82134	0.00013273	0.0253048
ENSMUSG00000039182	AW209491	44.8722	3.86346	-1.56451	-3.81363	0.000136941	0.0253048
ENSMUSG00000071659	Hnrnpul2	319.353	3.8775	-1.12531	-3.8216	0.000132587	0.0253048
ENSMUSG00000059552	Trp53	51.4724	3.83087	-1.48363	-3.79505	0.000147614	0.0265141
ENSMUSG00000045996	Polr2k	74.1602	3.82795	-1.4113	-3.79338	0.00014861	0.0265141
ENSMUSG00000022890	Atp5j	453.716	3.80242	-1.37618	-3.77877	0.000157608	0.0276428
ENSMUSG00000034168	Irf2bpl	371.371	3.78471	-1.21044	-3.76859	0.000164169	0.0283137
ENSMUSG00000048234	Rnf149	60.5381	3.73569	-1.38109	-3.74032	0.000183783	0.0305159
ENSMUSG00000033596	Rfwd3	126.03	3.73099	1.08608	3.7376	0.000185785	0.0305159
ENSMUSG00000022559	Fbxl6	39.5813	3.73817	-1.73547	-3.74176	0.000182739	0.0305159
ENSMUSG00000027248	Pdia3	582.254	3.71196	-1.27623	-3.72656	0.000194108	0.0313849
ENSMUSG00000106543	Gm43378	23.889	3.69523	-2.5632	-3.71684	0.000201729	0.0316287
ENSMUSG00000067567	Hdac8	61.9412	3.69654	-1.75092	-3.7176	0.000201123	0.0316287
ENSMUSG00000015149	Sirt2	300.331	3.68012	-1.03952	-3.70804	0.000208873	0.0322599
ENSMUSG00000033326	Kdm4a	415.589	3.64547	-1.06316	-3.68778	0.00022622	0.0339265
ENSMUSG00000040722	Scamp5	136.948	3.64625	-1.48298	-3.68824	0.000225812	0.0339265
ENSMUSG00000059995	Atxn7l3	177.965	3.59411	-1.23855	-3.65757	0.000254616	0.0376395
ENSMUSG00000027593	Raly	48.9073	3.56874	-1.92707	-3.64256	0.000269939	0.0383547
ENSMUSG00000005469	Prkaca	183.864	3.56655	-1.09881	-3.64127	0.0002713	0.0383547
ENSMUSG00000007850	Hnrnph1	603.393	3.57782	-0.888011	-3.64794	0.000264349	0.0383547
ENSMUSG00000021756	Il6st	471.905	3.56055	0.92213	3.63771	0.000275076	0.0383547
ENSMUSG00000117613	AC102342.2	956.033	3.55598	-0.929408	-3.63499	0.000277986	0.0383547
ENSMUSG00000030718	Ppme1	70.0593	3.54823	-1.4879	-3.63039	0.000282991	0.0385314
ENSMUSG00000111844	Gm47097	51.7344	3.52898	-1.65187	-3.61894	0.000295816	0.0397547
ENSMUSG00000003316	Glg1	137.814	3.51597	-1.25385	-3.61118	0.000304811	0.0400508
ENSMUSG00000022210	Dhrs4	145.272	3.51462	-1.07873	-3.61037	0.000305761	0.0400508
ENSMUSG00000029999	Tgfa	204.639	3.44658	-0.874919	-3.56953	0.000357621	0.0461292
ENSMUSG00000053754	Chd8	121.925	3.4318	-1.24202	-3.56061	0.000369996	0.0461292
ENSMUSG00000060143	Gm10076	24.9999	3.44086	-2.143	-3.56608	0.000362361	0.0461292
ENSMUSG00000038274	Fau	593.277	3.43644	-0.815583	-3.56341	0.00036607	0.0461292
ENSMUSG00000104960	Snhg8	568.787	3.40163	-0.944046	-3.54233	0.000396614	0.0482843
ENSMUSG00000032743	D430042O09Rik	115.973	3.40465	-1.07018	-3.54416	0.000393864	0.0482843
ENSMUSG00000031628	Casp3	173.05	3.36088	-0.91931	-3.5175	0.000435633	0.0524178
ENSMUSG00000019944	Rhobtb1	254.832	3.33995	-1.08076	-3.50469	0.000457144	0.053756
ENSMUSG00000079547	H2-DMb1	254.739	3.3408	-0.949779	-3.50521	0.000456252	0.053756
ENSMUSG00000109324	Prmt1	239.095	3.3316	-1.14951	-3.49957	0.000466011	0.0541829
ENSMUSG00000090733	Rps27	797.549	3.32301	-0.870631	-3.49429	0.00047532	0.0546513
ENSMUSG00000025487	Psmd13	230.08	3.29442	-2.45041	-3.47668	0.000507668	0.0577292
ENSMUSG00000030789	Itgax	95.4673	3.28866	1.05091	3.47312	0.000514442	0.0578635
ENSMUSG00000028053	Ash1l	259.134	3.26986	-1.00737	-3.46148	0.00053721	0.0597747
ENSMUSG00000060739	Nsa2	78.4908	3.23871	-1.0995	-3.44213	0.000577148	0.0628666
ENSMUSG00000057789	Bak1	86.1382	3.23879	-1.46233	-3.44218	0.00057705	0.0628666
ENSMUSG00000027710	Acad9	27.0948	3.2273	-1.76984	-3.43502	0.000592513	0.0638679
38886		35.3924	3.21547	-1.50813	-3.42763	0.000608879	0.0649555
ENSMUSG00000025464	Paox	196.833	3.21004	-0.912567	-3.42424	0.000616532	0.0651007
ENSMUSG00000063146	Clip2	66.5073	3.19752	1.08039	3.41639	0.000634571	0.0656654
ENSMUSG00000047888	Tnrc6b	250.152	3.19935	-0.86801	-3.41754	0.000631899	0.0656654
ENSMUSG00000036553	Sh3tc1	135.45	3.18448	-1.2012	-3.40821	0.000653907	0.0669964
ENSMUSG00000033684	Qsox1	90.3519	3.17255	-1.33228	-3.40071	0.000672118	0.0681871
ENSMUSG00000003429	Rps11	469.896	3.16229	-1.04084	-3.39424	0.000688186	0.0691393
ENSMUSG00000022463	Srebf2	100.586	3.14139	-1.14123	-3.38104	0.000722125	0.0718514
ENSMUSG00000027598	Itch	150.927	3.13706	-0.901507	-3.3783	0.000729356	0.0718798
ENSMUSG00000038738	Shank1	100.454	3.12195	-1.007	-3.36872	0.000755176	0.0728676
ENSMUSG00000024908	Ppp6r3	428.888	3.1189	-0.910718	-3.36678	0.000760505	0.0728676
ENSMUSG00000031059	Ndufb11	226.937	3.12426	-1.09379	-3.37018	0.000751178	0.0728676
ENSMUSG00000058569	Tmed9	1036.9	3.11301	-0.928456	-3.36304	0.000770882	0.0731843
ENSMUSG00000041020	Map7d2	27.8116	3.10369	-1.51711	-3.35711	0.000787604	0.0740921
ENSMUSG00000042419	Nfkbil1	32.173	3.09246	-1.92131	-3.34995	0.000808247	0.075349
ENSMUSG00000002767	Mrpl2	61.9009	3.08594	-1.23129	-3.3458	0.000820456	0.0758043
ENSMUSG00000028266	Lmo4	298.777	3.05111	-0.839961	-3.32349	0.000888981	0.0797333
ENSMUSG00000068523	Gng5	93.6779	3.05692	-1.24193	-3.32723	0.000877154	0.0797333
ENSMUSG00000029263	Pigg	132.693	3.05185	-1.19917	-3.32397	0.000887456	0.0797333
ENSMUSG00000093565	Rab26os	61.7384	3.04876	-1.09926	-3.32198	0.000893802	0.0797333
ENSMUSG00000042699	Dhx9	406.238	3.01149	-0.911318	-3.29796	0.000973885	0.0861347
ENSMUSG00000104724	Gm43162	29.3695	3.00028	-1.4982	-3.29071	0.000999347	0.086177
ENSMUSG00000028495	Rps6	84.0591	3.00326	-1.19247	-3.29264	0.000992518	0.086177
ENSMUSG00000036138	Acaa1a	115.884	3.00122	-0.962801	-3.29132	0.000997185	0.086177
ENSMUSG00000028656	Cap1	234.668	2.98894	1.14687	3.28336	0.00102579	0.0865352
ENSMUSG00000033916	Chmp2a	145.24	2.98776	-0.96763	-3.28259	0.00102859	0.0865352
ENSMUSG00000025047	Pdcd11	60.9241	2.98853	-1.14005	-3.28309	0.00102675	0.0865352
ENSMUSG00000026811	St6galnac6	67.954	2.96822	-1.3954	-3.26988	0.00107592	0.0876667
ENSMUSG00000035495	Tstd2	141.422	2.97226	0.94062	3.27251	0.00106596	0.0876667
ENSMUSG00000059974	Ntm	75.5882	2.96839	-1.0535	-3.26999	0.0010755	0.0876667
ENSMUSG00000054708	Ankrd24	109.276	2.97181	-1.34607	-3.27222	0.00106707	0.0876667
ENSMUSG00000052760	A630001G21Rik	142.454	2.95572	-0.946902	-3.26173	0.00110735	0.0895221
ENSMUSG00000040811	Eml2	123.002	2.93988	-1.35997	-3.25138	0.00114847	0.0914179
ENSMUSG00000017404	Rpl19	117.39	2.93587	-1.30719	-3.24875	0.00115912	0.091562
ENSMUSG00000004707	Ly9	162.192	2.93039	-2.69957	-3.24516	0.00117384	0.0918339
ENSMUSG00000038290	Smg6	91.0462	2.928	-1.15029	-3.24359	0.00118032	0.0918339
ENSMUSG00000097705	Gm26740	82.3719	2.91653	-1.04711	-3.23606	0.00121192	0.0931043
ENSMUSG00000034647	Ankrd12	339.953	2.91555	-0.952211	-3.23542	0.00121464	0.0931043
ENSMUSG00000016252	Atp5e	239.919	2.86542	-1.09237	-3.20232	0.00136326	0.0979645
ENSMUSG00000040724	Kcna2	29.0639	2.87324	-1.59405	-3.2075	0.00133895	0.0979645
ENSMUSG00000028896	Rcc1	81.5435	2.85484	-1.08805	-3.19529	0.00139689	0.0979645
ENSMUSG00000028745	Capzb	812.688	2.87924	-0.895065	-3.21148	0.00132055	0.0979645
ENSMUSG00000029304	Spp1	168.561	2.8391	1.02798	3.18482	0.00144845	0.0979645
ENSMUSG00000069806	Cacng7	24.1222	2.87889	-2.08381	-3.21124	0.00132163	0.0979645
ENSMUSG00000086784	Isoc2a	133.429	2.85035	-1.28264	-3.19231	0.00141138	0.0979645
ENSMUSG00000038539	Atf5	48.4684	2.84322	-1.41771	-3.18756	0.00143476	0.0979645
ENSMUSG00000063286	Gm8995	114.749	2.87073	-1.27017	-3.20584	0.00134668	0.0979645
ENSMUSG00000030697	Ppp4c	55.1439	2.83971	-1.21381	-3.18523	0.0014464	0.0979645
ENSMUSG00000030780	BC017158	39.7741	2.86367	1.2968	3.20116	0.00136877	0.0979645
ENSMUSG00000070002	Ell	119.163	2.86681	-1.15982	-3.20324	0.00135891	0.0979645
ENSMUSG00000000753	Serpinf1	130.792	2.88977	0.906755	3.21843	0.00128892	0.0979645
ENSMUSG00000021938	Pspc1	152.842	2.84872	-0.837526	-3.19122	0.00141672	0.0979645
ENSMUSG00000025656	Arhgef9	51.9662	2.84013	-1.35824	-3.18551	0.00144499	0.0979645
ENSMUSG00000107932	Gm44432	77.6353	2.83371	-1.31079	-3.18123	0.00146652	0.0985341
ENSMUSG00000033735	Spr	135.443	2.82815	-1.00683	-3.17751	0.00148544	0.0985341
ENSMUSG00000020520	Galnt10	125.763	2.82923	-1.238	-3.17824	0.00148172	0.0985341
ENSMUSG00000101939	Gm28438	32.4431	2.81944	-1.90686	-3.1717	0.0015155	0.0988533
ENSMUSG00000043241	Upf2	118.207	2.81684	-0.881457	-3.16995	0.00152463	0.0988533
ENSMUSG00000024044	Epb41l3	55.8215	2.82035	1.19853	3.1723	0.00151236	0.0988533
ENSMUSG00000024413	Npc1	420.108	2.81575	0.896841	3.16922	0.00152846	0.0988533
ENSMUSG00000024268	Celf4	127.891	2.80653	-0.861461	-3.16305	0.00156124	0.100346
ENSMUSG00000027522	Stx16	427.03	2.80365	-0.87683	-3.16112	0.00157161	0.100389
ENSMUSG00000028521	Slc35d1	59.4469	2.79576	1.2599	3.15583	0.00160043	0.101603
ENSMUSG00000038213	Tapbpl	258.019	2.77623	-0.977792	-3.14268	0.00167407	0.104989
ENSMUSG00000070934	Rraga	261.394	2.75409	-0.977571	-3.12773	0.00176162	0.107726
ENSMUSG00000030157	Clec2d	29.1382	2.74954	-5.61834	-3.12465	0.00178017	0.107726
ENSMUSG00000036611	Eepd1	61.5686	2.75802	-1.21861	-3.13039	0.00174573	0.107726
ENSMUSG00000052298	Cdc42se2	100.11	2.75002	-0.893936	-3.12497	0.00177821	0.107726
ENSMUSG00000024925	Rnaseh2c	154.682	2.7546	-1.05693	-3.12808	0.00175955	0.107726
ENSMUSG00000027573	Gid8	220.954	2.73821	-0.891883	-3.11697	0.00182721	0.108046
ENSMUSG00000028062	Lamtor2	133.399	2.74161	-2.65263	-3.11927	0.00181297	0.108046
ENSMUSG00000040390	Map3k10	44.9247	2.73874	-1.50267	-3.11733	0.001825	0.108046
5244		31.4259	2.73548	-1.45976	-3.11512	0.00183873	0.108109
ENSMUSG00000074158	Zfp976	25.8626	2.73223	-1.91339	-3.1129	0.00185257	0.108307
ENSMUSG00000049751	Rpl36al	308.607	2.72379	-1.01708	-3.10717	0.0018889	0.109811
ENSMUSG00000020788	Atp2a3	37.0567	2.71565	1.48799	3.10162	0.00192464	0.111264
ENSMUSG00000058589	Anks1b	34.5997	2.70401	-1.28895	-3.09368	0.00197692	0.113023
ENSMUSG00000021311	Mtr	299.219	2.69786	-0.875435	-3.08947	0.00200511	0.113622
ENSMUSG00000053774	Ubxn7	134.94	2.69694	-0.891913	-3.08885	0.00200935	0.113622
ENSMUSG00000045268	Zfp691	90.9901	2.69177	0.94533	3.08531	0.00203341	0.114357
ENSMUSG00000050721	Plekho2	60.7992	2.68653	-1.06816	-3.08172	0.00205811	0.115121
ENSMUSG00000046573	Lyrm4	76.1193	2.67915	1.15402	3.07665	0.00209338	0.116464
ENSMUSG00000034210	Efcab14	307.957	2.66606	0.842156	3.06766	0.00215745	0.117122
ENSMUSG00000039713	Plekhg5	85.909	2.66518	0.920645	3.06705	0.00216181	0.117122
ENSMUSG00000029708	Gcc1	92.6491	2.66952	-0.896215	-3.07004	0.00214032	0.117122
ENSMUSG00000022031	Elp3	161.371	2.66885	-0.905573	-3.06958	0.00214362	0.117122
ENSMUSG00000029455	Aldh2	633.645	2.65702	-1.05948	-3.06143	0.0022028	0.118621
ENSMUSG00000044155	Lsm8	124.842	2.65289	-0.919853	-3.05858	0.00222385	0.118621
ENSMUSG00000024122	Pdpk1	112.956	2.6547	-0.961137	-3.05983	0.00221461	0.118621
ENSMUSG00000072235	Tuba1a	618.449	2.63317	-1.88429	-3.04495	0.00232716	0.122865
ENSMUSG00000026456	Cyb5r1	165.326	2.6173	1.00748	3.03395	0.00241377	0.125874
ENSMUSG00000001211	Agpat3	336.987	2.61799	-0.821138	-3.03442	0.00240998	0.125874
ENSMUSG00000003346	Abhd17a	43.5812	2.60462	-1.13303	-3.02512	0.00248531	0.128444
ENSMUSG00000020361	Hspa4	604.842	2.59865	-0.825148	-3.02096	0.00251973	0.128444
ENSMUSG00000038462	Uqcrfs1	432.933	2.60293	-0.848698	-3.02395	0.00249502	0.128444
ENSMUSG00000026032	Ndufb3	720.49	2.59235	-0.804876	-3.01657	0.00255654	0.129419
ENSMUSG00000020108	Ddit4	1374.62	2.58852	-0.976111	-3.0139	0.00257915	0.129419
ENSMUSG00000065126	Snord104	65.3457	2.58658	-1.14185	-3.01254	0.00259069	0.129419
ENSMUSG00000000078	Klf6	400.156	2.58479	-0.831334	-3.01129	0.00260139	0.129419
ENSMUSG00000041130	Zfp598	210.647	2.58653	-0.827183	-3.0125	0.00259103	0.129419
ENSMUSG00000022765	Snap29	112.497	2.57671	-0.939663	-3.00564	0.00265027	0.130627
ENSMUSG00000042271	Nxt2	186.732	2.57294	0.879233	3.00299	0.00267339	0.130627
ENSMUSG00000089809	Rasgef1b	64.7889	2.56613	1.00474	2.99822	0.00271565	0.131611
ENSMUSG00000022285	Ywhaz	414.365	2.56362	0.903807	2.99646	0.00273138	0.131611
ENSMUSG00000057363	Uxs1	114.4	2.54182	-1.00378	-2.98112	0.00287195	0.135144
ENSMUSG00000003873	Bax	48.5106	2.53976	-3.21758	-2.97967	0.0028856	0.135144
ENSMUSG00000032264	Zw10	31.7326	2.5443	-1.32285	-2.98286	0.00285564	0.135144
ENSMUSG00000078453	Abracl	102.264	2.53854	-1.14795	-2.9788	0.00289376	0.135144
ENSMUSG00000061111	Mcrip1	103.173	2.53691	-0.903287	-2.97765	0.00290466	0.135144
ENSMUSG00000031266	Gla	22.8635	2.53425	-1.80164	-2.97578	0.00292244	0.135144
ENSMUSG00000025283	Sat1	254.845	2.53901	-0.817818	-2.97914	0.00289058	0.135144
ENSMUSG00000049305	Ccdc71	124.815	2.52918	-1.18662	-2.9722	0.00295678	0.13558
ENSMUSG00000054312	Mrps21	49.3731	2.51647	-1.21173	-2.9632	0.0030446	0.136754
ENSMUSG00000028010	Gar1	51.7852	2.52084	-1.09171	-2.96629	0.00301414	0.136754
ENSMUSG00000035199	Arl6ip5	128.897	2.51238	-2.85988	-2.9603	0.0030734	0.136754
ENSMUSG00000079293	Clec7a	114.421	2.51156	0.870814	2.95972	0.00307922	0.136754
ENSMUSG00000037363	Letm2	64.9404	2.51366	-1.2846	-2.96121	0.00306435	0.136754
ENSMUSG00000112237	D630033A02Rik	53.182	2.5175	-1.09387	-2.96393	0.00303737	0.136754
ENSMUSG00000025314	Ptprj	28.9516	2.49322	-1.42335	-2.94668	0.00321201	0.138385
ENSMUSG00000027889	Ampd2	114.028	2.49791	-0.925189	-2.95002	0.00317752	0.138385
ENSMUSG00000046865	Fbl	61.4744	2.49279	-0.962715	-2.94637	0.00321524	0.138385
ENSMUSG00000037070	Rbmxl1	187.051	2.49175	-0.88165	-2.94563	0.00322293	0.138385
ENSMUSG00000032763	Ilvbl	193.751	2.50191	-0.946318	-2.95286	0.00314841	0.138385
ENSMUSG00000018012	Rac3	20.4279	2.49628	-1.9569	-2.94886	0.00318946	0.138385
ENSMUSG00000023861	Mpc1	64.1496	2.4997	1.00623	2.9513	0.00316443	0.138385
ENSMUSG00000021131	Erh	25.18	2.45536	-1.54383	-2.91962	0.00350464	0.146826
39011		40.7396	2.45067	-1.32129	-2.91625	0.00354265	0.147226
ENSMUSG00000103284	3110080O07Rik	40.2235	2.43804	-1.37316	-2.90717	0.0036472	0.149767
ENSMUSG00000105607	Gm43513	27.1674	2.43845	1.38223	2.90746	0.00364377	0.149767
ENSMUSG00000026309	Ilkap	117.612	2.42773	-0.822591	-2.89973	0.00373484	0.151582
ENSMUSG00000061306	Slc38a10	322.898	2.42767	-0.856314	-2.89969	0.00373535	0.151582
ENSMUSG00000047371	Zfp768	199.725	2.4224	-0.958595	-2.89589	0.0037809	0.151646
ENSMUSG00000018040	Rrp7a	28.5101	2.42287	-1.76923	-2.89622	0.00377683	0.151646
ENSMUSG00000038619	Ensa	187.401	2.41872	-0.953209	-2.89322	0.00381311	0.152348
ENSMUSG00000002274	Metrn	212.349	2.41585	-3.19165	-2.89115	0.00383839	0.152768
ENSMUSG00000038991	Txndc5	65.7861	2.41401	-1.03258	-2.88982	0.00385466	0.152828
ENSMUSG00000019471	Cdc37	181.64	2.4047	-0.844505	-2.88306	0.00393826	0.153207
ENSMUSG00000057181	5730455P16Rik	51.4457	2.40508	-1.0181	-2.88334	0.00393481	0.153207
ENSMUSG00000032180	Tmed1	43.9988	2.39479	-1.15374	-2.87587	0.00402915	0.153285
ENSMUSG00000096054	Syne1	36.2727	2.39997	-1.37402	-2.87963	0.00398136	0.153285
ENSMUSG00000035929	H2-Q4	55.9806	2.39492	-1.18628	-2.87597	0.00402789	0.153285
ENSMUSG00000067768	Xlr4b	101.756	2.40044	1.07826	2.87998	0.003977	0.153285
ENSMUSG00000029438	Bcl7a	61.4661	2.39211	-1.03535	-2.87393	0.00405403	0.153667
ENSMUSG00000028957	Per3	127.911	2.36973	1.04012	2.85761	0.00426844	0.158315
ENSMUSG00000022179	4931414P19Rik	49.2538	2.3713	-1.18042	-2.85876	0.00425305	0.158315
ENSMUSG00000031986	Sprtn	21.7017	2.36719	-1.45989	-2.85575	0.00429349	0.158675
ENSMUSG00000029064	Gnb1	416.828	2.36119	0.982857	2.85136	0.00435326	0.159743
ENSMUSG00000055612	Cdca7	44.8921	2.34596	-1.23932	-2.84019	0.00450861	0.16306
ENSMUSG00000045752	Tssc4	114.991	2.33688	-0.963397	-2.83352	0.00460379	0.165358
ENSMUSG00000021700	Rab3c	36.1888	2.32807	-1.25983	-2.82703	0.00469823	0.167646
ENSMUSG00000043467	Zbtb37	129.68	2.30937	-0.877613	-2.81322	0.00490487	0.173821
ENSMUSG00000057637	Prdm2	101.534	2.30175	0.831715	2.80757	0.00499169	0.176294
ENSMUSG00000005107	Slc2a9	54.5959	2.29268	-1.14415	-2.80084	0.00509701	0.176957
ENSMUSG00000004508	Gab2	163.087	2.29481	-0.803719	-2.80241	0.00507217	0.176957
ENSMUSG00000030801	Kat8	64.3956	2.28987	0.931338	2.79874	0.00513019	0.176957
ENSMUSG00000109787	Gm45286	51.773	2.29197	-1.07319	-2.80031	0.00510539	0.176957
ENSMUSG00000018661	Cog1	46.9161	2.29759	-1.02564	-2.80448	0.00503971	0.176957
ENSMUSG00000044345	Marveld1	84.5652	2.29037	-0.97753	-2.79912	0.00512419	0.176957
ENSMUSG00000034254	Agpat1	232.355	2.28208	0.933044	2.79295	0.00522298	0.179559
ENSMUSG00000028470	Hint2	137.695	2.27521	-0.978751	-2.78783	0.00530622	0.181817
ENSMUSG00000010175	Prox1	53.9025	2.25105	-0.97407	-2.76975	0.00560989	0.188725
ENSMUSG00000053916	Nanp	40.6821	2.25442	1.30474	2.77228	0.00556643	0.188725
ENSMUSG00000085525	Gm13166	154.743	2.25048	0.830166	2.76933	0.00561725	0.188725
ENSMUSG00000018765	Fxr2	404.59	2.25236	-0.852619	-2.77074	0.00559291	0.188725
ENSMUSG00000045136	Tubb2b	286.896	2.24438	-0.803015	-2.76475	0.00569667	0.190158
ENSMUSG00000005413	Hmox1	105.984	2.24189	-1.06956	-2.76288	0.00572935	0.190635
ENSMUSG00000025050	Pcgf6	44.5254	2.23847	0.996674	2.76031	0.00577467	0.191051
ENSMUSG00000091537	Tma7	34.7693	2.23079	-1.24478	-2.75453	0.00587769	0.193087
ENSMUSG00000097583	6430590A07Rik	21.5659	2.21998	-1.41642	-2.74637	0.00602582	0.196705
ENSMUSG00000040128	Pnrc1	310.078	2.21998	-0.822017	-2.74637	0.00602585	0.196705
ENSMUSG00000042429	Adora1	39.5915	2.21697	-1.14525	-2.74409	0.00606783	0.197453
ENSMUSG00000020840	Blmh	308.228	2.21049	-0.876196	-2.73919	0.00615901	0.198547
ENSMUSG00000025134	Alyref	129.237	2.21111	0.837876	2.73966	0.00615028	0.198547
ENSMUSG00000024926	Kat5	119.474	2.21138	-1.08372	-2.73987	0.00614635	0.198547
ENSMUSG00000039883	Lrrc17	55.5035	2.2049	-1.02091	-2.73496	0.00623882	0.199972
ENSMUSG00000031792	Usb1	45.4286	2.19796	-1.00501	-2.7297	0.00633926	0.201842
ENSMUSG00000028959	Fastk	157.451	2.19585	-0.901958	-2.7281	0.00637012	0.202203
ENSMUSG00000034800	Zfp661	48.2488	2.19297	1.06725	2.7259	0.00641255	0.202267
ENSMUSG00000105655	Gm42659	84.5915	2.18586	0.942916	2.7205	0.00651836	0.203169
ENSMUSG00000027983	Cyp2u1	53.1635	2.18183	1.17244	2.71743	0.00657914	0.203706
ENSMUSG00000020431	Adcy1	59.5362	2.18081	-0.95517	-2.71665	0.00659465	0.203706
ENSMUSG00000031913	Vps4a	68.1037	2.17781	-0.901753	-2.71437	0.00664026	0.204504
ENSMUSG00000030055	Rab43	32.3406	2.17521	-1.30255	-2.71238	0.00668022	0.204518
ENSMUSG00000054408	Spcs3	199.232	2.16365	-0.889806	-2.70355	0.00686036	0.207576
ENSMUSG00000024063	Lbh	56.0163	2.15379	1.25105	2.69599	0.00701792	0.210497
ENSMUSG00000020524	Gria1	40.2238	2.14546	-0.996491	-2.6896	0.00715384	0.213954
ENSMUSG00000001569	Nom1	125.971	2.141	-0.804845	-2.68617	0.00722768	0.214843
ENSMUSG00000031264	Btk	205.683	2.13867	-0.895147	-2.68437	0.00726661	0.214843
ENSMUSG00000046718	Bst2	408.715	2.12804	-2.15633	-2.67618	0.00744666	0.218561
ENSMUSG00000025373	Rnf41	46.5204	2.12531	-1.0528	-2.67408	0.00749352	0.218561
ENSMUSG00000020472	Zkscan17	66.6539	2.12505	-0.868023	-2.67388	0.007498	0.218561
ENSMUSG00000006411	Nectin4	53.6064	2.12286	-1.16004	-2.67218	0.00753598	0.219051
ENSMUSG00000015341	Golga7	32.581	2.11804	-1.35467	-2.66845	0.00762013	0.219647
ENSMUSG00000017802	Retreg3	55.3493	2.11952	-2.67401	-2.6696	0.00759414	0.219647
ENSMUSG00000024535	Snx24	133.6	2.11186	-0.85114	-2.66367	0.00772934	0.220948
ENSMUSG00000095098	Ccdc85b	42.1822	2.1128	-2.66258	-2.6644	0.0077125	0.220948
ENSMUSG00000044627	Swi5	444.499	2.09811	-0.938972	-2.653	0.00797789	0.226105
ENSMUSG00000056054	S100a8	83.1112	2.09547	1.20884	2.65095	0.00802651	0.226105
ENSMUSG00000051503	Gm6583	42.5435	2.09648	-1.16173	-2.65173	0.00800798	0.226105
ENSMUSG00000040857	Erf	237.362	2.09052	-1.88648	-2.64709	0.00811867	0.226557
ENSMUSG00000025377	Tepsin	79.3075	2.08852	-0.993258	-2.64554	0.00815601	0.226557
ENSMUSG00000053347	Zfp943	74.498	2.08797	0.860707	2.64511	0.00816638	0.226557
ENSMUSG00000007041	Clic1	935.006	2.08808	-1.7439	-2.6452	0.00816426	0.226557
ENSMUSG00000038886	Man2a2	454.516	2.0823	0.863047	2.64069	0.00827371	0.227498
ENSMUSG00000032038	St3gal4	20.4451	2.07825	-1.41488	-2.63753	0.0083513	0.227498
ENSMUSG00000028125	Abca4	64.4858	2.06073	-1.27187	-2.62382	0.00869493	0.228957
ENSMUSG00000059890	Ube4a	52.3052	2.06512	-1.04759	-2.62726	0.00860759	0.228957
ENSMUSG00000033318	Gstt2	46.0977	2.06265	-1.073	-2.62533	0.00865661	0.228957
ENSMUSG00000112095	A130077B15Rik	35.0545	2.06853	-1.3012	-2.62993	0.00854033	0.228957
ENSMUSG00000049287	Iba57	32.3162	2.0627	-1.14399	-2.62536	0.00865573	0.228957
ENSMUSG00000022620	Arsa	102.249	2.06498	-0.804845	-2.62715	0.00861041	0.228957
ENSMUSG00000025374	Nabp2	33.1225	2.03093	-1.44163	-2.60036	0.00931267	0.237944
ENSMUSG00000071528	Usmg5	720.978	2.02376	-0.869916	-2.59469	0.00946758	0.240714
ENSMUSG00000039253	Fn3krp	30.2857	2.01897	1.23558	2.59089	0.00957269	0.241605
ENSMUSG00000028405	Aco1	73.9111	2.01138	0.835167	2.58488	0.00974143	0.243659
ENSMUSG00000021279	Cdc42bpb	114.403	2.00886	-0.859802	-2.58288	0.00979796	0.244311
ENSMUSG00000081058	Hist2h3c2	41.5805	2.00712	-1.45094	-2.58149	0.00983749	0.24451
ENSMUSG00000047945	Marcksl1	22.7407	2.00642	-1.31771	-2.58094	0.00985316	0.24451
ENSMUSG00000034312	Iqsec1	162.611	2.00048	0.803826	2.57621	0.00998902	0.245991
ENSMUSG00000030206	Gsg1	109.293	2.00121	0.882246	2.5768	0.00997207	0.245991
ENSMUSG00000032637	Atxn2l	65.1971	1.99641	-1.05532	-2.57297	0.010083	0.245991
ENSMUSG00000034243	Golgb1	59.1494	1.99555	-1.01564	-2.57228	0.010103	0.245991
ENSMUSG00000022723	Crybg3	50.034	1.99739	-0.931878	-2.57375	0.0100602	0.245991
ENSMUSG00000051989	Smim11	83.0485	1.99615	-0.903598	-2.57277	0.010089	0.245991
ENSMUSG00000029465	Arpc3	462.643	1.98924	-1.7742	-2.56725	0.0102509	0.247842
ENSMUSG00000019338	Zfp687	97.9508	1.98274	-0.885302	-2.56206	0.0104053	0.250405
ENSMUSG00000067847	Romo1	227.559	1.97801	-0.96971	-2.55827	0.0105194	0.250975
ENSMUSG00000052605	Isoc2b	21.9198	1.97724	-1.63852	-2.55765	0.0105381	0.250975
ENSMUSG00000069601	Ank3	65.524	1.97084	-0.850577	-2.55252	0.0106945	0.252957
ENSMUSG00000023971	Rrp36	38.3961	1.97034	-1.17198	-2.55212	0.0107069	0.252957
ENSMUSG00000047843	Bri3	59.0695	1.96823	-0.872453	-2.55044	0.0107588	0.253052
ENSMUSG00000034379	Wdr5b	95.4881	1.95796	-0.89326	-2.54218	0.0110164	0.256751
ENSMUSG00000030450	Oca2	32.5192	1.94347	1.08111	2.53049	0.0113903	0.262398
ENSMUSG00000006423	C330007P06Rik	37.3356	1.94342	0.990722	2.53045	0.0113915	0.262398
ENSMUSG00000055022	Cntn1	661.931	1.93821	0.897694	2.52625	0.0115288	0.263356
ENSMUSG00000039244	E130309D02Rik	76.3597	1.93246	-0.805291	-2.52159	0.0116825	0.266279
ENSMUSG00000027014	Cwc22	24.8289	1.92105	-1.29387	-2.51233	0.0119937	0.266924
ENSMUSG00000030474	Siglece	32.7512	1.92079	1.09137	2.51212	0.0120008	0.266924
ENSMUSG00000037664	Cdkn1c	128.07	1.9216	0.93991	2.51278	0.0119786	0.266924
ENSMUSG00000025736	Jmjd8	65.796	1.92327	0.830335	2.51414	0.0119324	0.266924
ENSMUSG00000024785	Rcl1	110.799	1.92768	-0.800001	-2.51772	0.0118119	0.266924
ENSMUSG00000029299	Abcg3	49.4584	1.9135	-0.957328	-2.50619	0.0122041	0.268307
ENSMUSG00000055809	Dnaaf3	21.6479	1.90777	-1.77017	-2.50152	0.0123661	0.269347
ENSMUSG00000062931	Zfp938	55.0346	1.90603	-0.968606	-2.5001	0.0124158	0.269347
ENSMUSG00000075271	Ttc30a1	31.5163	1.90277	-1.07079	-2.49744	0.0125093	0.269358
ENSMUSG00000031065	Cdk16	105.824	1.90452	-0.842526	-2.49887	0.0124588	0.269358
ENSMUSG00000041633	Kctd12b	20.4496	1.90238	-1.30282	-2.49713	0.0125204	0.269358
ENSMUSG00000038205	Prkab2	45.2762	1.90031	-0.980368	-2.49543	0.0125803	0.269822
ENSMUSG00000078495	Zfp984	49.2221	1.89358	0.965847	2.48993	0.0127767	0.269822
ENSMUSG00000022789	Dnm1l	125.339	1.89646	0.81285	2.49229	0.0126922	0.269822
ENSMUSG00000096847	Tmem151b	42.8274	1.89795	-0.963912	-2.49351	0.0126487	0.269822
ENSMUSG00000059851	Kmt5c	107.828	1.89182	-2.18011	-2.48849	0.0128285	0.270366
ENSMUSG00000038793	Lefty1	47.6247	1.88792	-0.913326	-2.48529	0.0129444	0.271701
ENSMUSG00000053398	Phgdh	36.4775	1.88577	-1.0898	-2.48354	0.0130085	0.272495
ENSMUSG00000042380	Smim12	79.6827	1.88364	-0.828269	-2.48179	0.0130725	0.272544
ENSMUSG00000024393	Prrc2a	88.5644	1.87942	-0.81837	-2.47833	0.0132001	0.273189
ENSMUSG00000033502	Cdc14a	65.218	1.86924	-0.916273	-2.46995	0.0135132	0.276352
ENSMUSG00000044349	Snhg11	58.3817	1.86328	-1.24082	-2.46503	0.0137	0.277976
ENSMUSG00000045252	Zfp574	42.817	1.85841	-0.910789	-2.46101	0.0138545	0.280012
ENSMUSG00000027809	Etfdh	76.4724	1.84834	-0.840261	-2.45268	0.0141795	0.282306
ENSMUSG00000008435	Rdh13	48.7655	1.84934	0.897665	2.45351	0.0141468	0.282306
ENSMUSG00000021268	Meg3	508.096	1.84565	-1.64197	-2.45046	0.0142675	0.282306
ENSMUSG00000024654	Asrgl1	31.292	1.8478	-1.05224	-2.45223	0.0141972	0.282306
ENSMUSG00000000567	Sox9	221.145	1.83883	0.952419	2.44479	0.0144935	0.2841
ENSMUSG00000044442	N6amt1	36.407	1.83793	-1.14441	-2.44405	0.0145235	0.2841
ENSMUSG00000041779	Tram2	37.6643	1.83587	1.01999	2.44234	0.0145926	0.284753
ENSMUSG00000085655	Gm15952	20.4465	1.83122	-1.63431	-2.43847	0.0147495	0.284753
ENSMUSG00000104795	Gm42783	31.4971	1.83233	-1.12291	-2.43939	0.0147121	0.284753
ENSMUSG00000003123	Lipe	73.5751	1.83442	-0.882711	-2.44113	0.0146413	0.284753
ENSMUSG00000025102	3110040N11Rik	23.4139	1.83262	-1.21305	-2.43964	0.014702	0.284753
ENSMUSG00000021957	Tkt	367.693	1.83188	-0.831342	-2.43902	0.0147273	0.284753
ENSMUSG00000107362	Gm40309	29.2711	1.82651	1.44189	2.43455	0.0149104	0.285892
ENSMUSG00000078440	Dohh	79.8701	1.81783	-0.996741	-2.4273	0.0152116	0.287243
ENSMUSG00000067916	Zfp991	76.3081	1.81402	0.818014	2.42412	0.0153456	0.28872
ENSMUSG00000019878	Hsf2	63.6328	1.80583	0.925166	2.41727	0.0156376	0.291564
ENSMUSG00000022553	Maf1	104.924	1.80714	-0.8359	-2.41836	0.0155906	0.291564
ENSMUSG00000063019	Manbal	55.6459	1.79947	-0.954945	-2.41193	0.0158684	0.291663
ENSMUSG00000028703	Lrrc41	28.9748	1.80147	-1.07991	-2.41361	0.0157953	0.291663
ENSMUSG00000029402	Snrnp35	21.0674	1.80168	-1.45454	-2.41379	0.0157877	0.291663
ENSMUSG00000028847	Trappc3	93.5549	1.79683	-0.858346	-2.40972	0.015965	0.291871
ENSMUSG00000038646	Ramac	98.1076	1.79282	-0.838414	-2.40634	0.0161133	0.291871
ENSMUSG00000031451	Gas6	824.388	1.79294	-1.4753	-2.40644	0.0161086	0.291871
ENSMUSG00000028698	Pik3r3	39.1737	1.78809	-1.35036	-2.40236	0.0162897	0.293669
ENSMUSG00000033938	Ndufb7	106.432	1.78465	-0.843544	-2.39946	0.0164193	0.294879
ENSMUSG00000032589	Bsn	37.0563	1.77613	-0.912262	-2.39228	0.0167442	0.297775
ENSMUSG00000020857	Nme2	32.9795	1.76441	1.1264	2.38235	0.0172025	0.302741
ENSMUSG00000070780	Rbm47	321.901	1.76366	0.805882	2.38171	0.0172323	0.30275
ENSMUSG00000043311	D17H6S53E	27.7893	1.75942	1.10637	2.37812	0.0174011	0.304167
ENSMUSG00000032436	Cmtm7	206.429	1.75759	-0.850902	-2.37656	0.0174749	0.304427
ENSMUSG00000027635	Dsn1	36.613	1.74972	-0.932567	-2.36987	0.0177942	0.307916
ENSMUSG00000006262	Mob1b	84.5985	1.75002	-0.811461	-2.37012	0.0177821	0.307916
ENSMUSG00000049717	Lig4	64.2703	1.74042	-0.867079	-2.36194	0.0181796	0.309403
ENSMUSG00000001120	Pcbp3	44.4195	1.74037	-1.00747	-2.3619	0.0181813	0.309403
ENSMUSG00000038068	Rnf144b	152.572	1.73703	0.850414	2.35905	0.0183218	0.310704
ENSMUSG00000073771	Btbd19	110.517	1.73413	0.974984	2.35657	0.0184447	0.311704
ENSMUSG00000024174	Pot1b	77.6772	1.73122	-0.883557	-2.35408	0.0185688	0.312439
ENSMUSG00000024944	Arl2	68.4181	1.72811	0.826397	2.35142	0.0187019	0.312646
ENSMUSG00000036782	Klhl13	29.411	1.72222	1.0647	2.34637	0.0189573	0.315894
ENSMUSG00000029217	Tec	46.1031	1.72091	-1.01279	-2.34524	0.0190146	0.316339
ENSMUSG00000029059	Fam213b	37.0856	1.71758	-0.974009	-2.34238	0.0191611	0.317247
ENSMUSG00000045294	Insig1	25.0561	1.71648	1.24701	2.34144	0.0192096	0.317542
ENSMUSG00000039018	Mtg1	28.8089	1.70205	-1.02529	-2.32901	0.0198586	0.325668
ENSMUSG00000021831	Ero1l	34.5629	1.70133	0.938724	2.32838	0.0198918	0.325696
ENSMUSG00000000486	45170	21.3128	1.68455	-1.21355	-2.31386	0.0206753	0.330031
ENSMUSG00000018293	Pfn1	48.3579	1.6881	-0.887542	-2.31694	0.0205067	0.330031
ENSMUSG00000104867	Gm43728	23.0524	1.67877	-1.11601	-2.30885	0.020952	0.331577
ENSMUSG00000003848	Nob1	24.9508	1.67504	-1.06652	-2.3056	0.0211331	0.332143
ENSMUSG00000028433	Ubap2	70.191	1.66722	0.804739	2.29879	0.0215167	0.333112
ENSMUSG00000023118	Sympk	57.2723	1.66788	-1.09335	-2.29937	0.0214842	0.333112
ENSMUSG00000023259	Slc26a6	31.8599	1.66619	0.977695	2.29789	0.0215679	0.333112
ENSMUSG00000026421	Csrp1	60.0649	1.65637	-0.957865	-2.28931	0.0220613	0.336417
ENSMUSG00000040502	44994	41.3464	1.63119	-1.0167	-2.2672	0.0233783	0.34858
ENSMUSG00000042369	Rbm45	46.0001	1.62486	0.895275	2.26162	0.0237212	0.350167
ENSMUSG00000026404	Ddx59	37.4553	1.6189	0.872844	2.25634	0.0240494	0.352497
ENSMUSG00000117725	AC165962.1	25.7987	1.61809	-1.07	-2.25563	0.0240938	0.352649
ENSMUSG00000017607	Tns4	29.7289	1.60618	-0.998974	-2.24507	0.0247639	0.360418
ENSMUSG00000109812	Gm45640	77.6359	1.60348	0.840841	2.24266	0.0249186	0.361018
ENSMUSG00000099966	2810402E24Rik	29.0063	1.60302	-1.05519	-2.24226	0.0249447	0.361018
ENSMUSG00000020089	Ppa1	56.0862	1.60091	0.805731	2.24038	0.0250663	0.361766
ENSMUSG00000101493	2810405F17Rik	24.9848	1.58063	-1.23042	-2.22228	0.0262647	0.368082
ENSMUSG00000050822	Slc29a4	87.1312	1.58437	0.84327	2.22563	0.0260392	0.368082
ENSMUSG00000054715	Zscan22	20.4838	1.58773	1.11398	2.22863	0.0258387	0.368082
ENSMUSG00000109498	Gm45222	30.8136	1.57896	-1.02949	-2.22078	0.0263658	0.368082
ENSMUSG00000034485	Uaca	20.6247	1.57554	1.13082	2.21772	0.0265742	0.368082
ENSMUSG00000034126	Pomt2	40.7409	1.58321	-0.90321	-2.22459	0.026109	0.368082
ENSMUSG00000022159	Rab2b	43.5004	1.5759	0.805193	2.21804	0.026552	0.368082
ENSMUSG00000024014	Pim1	24.382	1.57586	-1.06771	-2.218	0.0265546	0.368082
ENSMUSG00000009733	Tfcp2	37.9875	1.56494	0.829468	2.2082	0.0272306	0.369309
ENSMUSG00000024197	Plin3	77.678	1.56789	0.848719	2.21085	0.0270464	0.369309
ENSMUSG00000021196	Pfkp	111.879	1.56359	0.855153	2.20697	0.0273158	0.369496
ENSMUSG00000042558	Adprhl2	53.7828	1.56088	-0.815622	-2.20454	0.0274864	0.370756
ENSMUSG00000051316	Taf7	31.2138	1.55984	-1.00649	-2.2036	0.0275523	0.370756
ENSMUSG00000032717	Mdfi	67.3828	1.5519	-1.06106	-2.19643	0.0280611	0.375829
ENSMUSG00000047473	Zfp30	60.0865	1.54668	-0.808271	-2.19172	0.0283998	0.376756
ENSMUSG00000029490	Mfsd7a	25.1879	1.53082	-1.09073	-2.17733	0.0294563	0.382932
ENSMUSG00000024797	Vps51	22.012	1.52279	-1.13296	-2.17001	0.0300063	0.386076
ENSMUSG00000010044	Zmynd10	28.5915	1.51402	1.01622	2.162	0.030618	0.391155
ENSMUSG00000017721	Pigt	177.446	1.50712	-0.826285	-2.15568	0.0311084	0.394497
ENSMUSG00000003410	Elavl3	36.0843	1.49964	-0.841116	-2.14882	0.0316487	0.396489
ENSMUSG00000040688	Tbl3	43.677	1.49975	-0.831429	-2.14892	0.031641	0.396489
ENSMUSG00000030589	Rasgrp4	22.362	1.49426	-1.04484	-2.14387	0.0320432	0.398059
ENSMUSG00000079484	Phyhd1	47.0757	1.48799	-0.945575	-2.13809	0.0325092	0.399456
ENSMUSG00000086158	Ccpg1os	35.9358	1.49003	0.892319	2.13997	0.0323573	0.399456
ENSMUSG00000030134	Rasgef1a	35.9638	1.47692	-1.02731	-2.12786	0.033349	0.404567
ENSMUSG00000093668	Pou5f2	28.9068	1.4773	-1.05744	-2.12821	0.0333197	0.404567
ENSMUSG00000034412	Tbc1d10a	211.727	1.4715	-1.41118	-2.12283	0.0337679	0.406788
ENSMUSG00000047264	Zfp358	71.1227	1.46889	-0.82715	-2.12041	0.0339712	0.406868
ENSMUSG00000045817	Zfp36l2	46.7792	1.46304	-1.14063	-2.11498	0.0344315	0.409169
ENSMUSG00000039254	Pomt1	32.1184	1.45719	-0.899186	-2.10953	0.034899	0.409719
ENSMUSG00000005973	Rcn1	53.4705	1.45093	-0.806324	-2.10369	0.0354056	0.410737
48860		20.9327	1.4503	-1.08495	-2.1031	0.0354571	0.410833
ENSMUSG00000033323	Ctdp1	37.4191	1.44741	-0.815125	-2.1004	0.0356934	0.411309
ENSMUSG00000015112	Slc25a13	37.5538	1.44389	0.908125	2.09711	0.0359837	0.412816
ENSMUSG00000007721	Ccdc124	24.0223	1.44396	-1.14868	-2.09717	0.0359786	0.412816
ENSMUSG00000030421	Uri1	40.8401	1.44259	-0.811247	-2.09589	0.0360917	0.413595
ENSMUSG00000108486	Gm44836	38.4982	1.43931	0.911926	2.09282	0.0363655	0.41531
ENSMUSG00000038074	Fkbp14	25.9299	1.43824	0.920934	2.09182	0.036455	0.415459
ENSMUSG00000054469	Lclat1	31.7947	1.42367	-0.997348	-2.07812	0.0376987	0.42265
ENSMUSG00000055866	Per2	54.2462	1.41501	0.806363	2.06994	0.038458	0.424269
ENSMUSG00000049285	Mblac1	26.0682	1.41937	-0.946416	-2.07406	0.0380739	0.424269
ENSMUSG00000027215	Cd82	289.305	1.41296	-1.327	-2.068	0.0386399	0.425366
ENSMUSG00000057667	Bloc1s3	35.4505	1.41204	-0.891811	-2.06713	0.038722	0.425366
ENSMUSG00000032565	Nudt16	40.6485	1.41002	-0.817166	-2.06522	0.0389025	0.426444
ENSMUSG00000016427	Ndufa1	808.908	1.39542	-1.24767	-2.05135	0.0402327	0.430884
ENSMUSG00000115783	Bc1	31.1754	1.38151	-0.844054	-2.03808	0.0415422	0.435793
ENSMUSG00000033904	Ccp110	36.6797	1.37957	-1.03886	-2.03622	0.0417287	0.436835
ENSMUSG00000038260	Trpm4	27.0434	1.3734	0.886608	2.03031	0.0423255	0.439619
ENSMUSG00000017176	Nt5c3b	35.4232	1.36624	-0.965235	-2.02343	0.0430292	0.442611
ENSMUSG00000030978	Rrm1	46.5792	1.36521	-1.05785	-2.02244	0.0431313	0.44322
ENSMUSG00000107529	Gm44291	20.6936	1.36118	-1.16469	-2.01855	0.0435335	0.444434
ENSMUSG00000027803	Wwtr1	21.3557	1.35413	0.975379	2.01175	0.0442459	0.444434
ENSMUSG00000049091	Sephs2	49.7243	1.35576	0.882144	2.01333	0.04408	0.444434
ENSMUSG00000031821	Gins2	25.3578	1.36264	-1.00082	-2.01997	0.0433867	0.444434
ENSMUSG00000054021	Sirt5	29.6951	1.35221	-0.936664	-2.0099	0.044442	0.444434
ENSMUSG00000024665	Fads2	152.477	1.34974	-1.4637	-2.00751	0.0446954	0.445147
ENSMUSG00000020921	Tmem101	54.0173	1.34888	-0.81336	-2.00668	0.0447832	0.445593
ENSMUSG00000086564	Cd101	41.6488	1.34312	-0.879041	-2.0011	0.0453818	0.448139
ENSMUSG00000002804	Nudt14	41.4765	1.34308	-0.878006	-2.00106	0.0453855	0.448139
ENSMUSG00000024486	Hbegf	31.0734	1.34098	-0.863075	-1.99903	0.0456055	0.448599
ENSMUSG00000021822	Plau	69.005	1.33915	0.917651	1.99725	0.0457984	0.449206
ENSMUSG00000022296	Baalc	21.4255	1.33841	-0.979783	-1.99653	0.0458765	0.449206
ENSMUSG00000048218	Amigo2	33.3463	1.33669	0.937881	1.99486	0.046058	0.44963
ENSMUSG00000020537	Drg2	27.9044	1.33164	0.845666	1.98995	0.0465967	0.451905
ENSMUSG00000037313	Tacc3	21.7533	1.32403	0.941483	1.98252	0.047421	0.453523
ENSMUSG00000034227	Foxj1	141.023	1.32437	-0.817816	-1.98286	0.0473836	0.453523
ENSMUSG00000046160	Olig1	20.2799	1.3263	-0.993541	-1.98474	0.0471735	0.453523
ENSMUSG00000025779	Ly96	31.4094	1.32277	0.857495	1.98129	0.0475584	0.453999
ENSMUSG00000004768	Rab23	22.4682	1.32188	-0.988743	-1.98042	0.0476564	0.454514
ENSMUSG00000015377	Dennd6b	21.1797	1.31669	-0.998285	-1.97534	0.0482293	0.457868
ENSMUSG00000104388	Gm37033	64.861	1.31571	0.955667	1.97438	0.0483383	0.457968
ENSMUSG00000068874	Selenbp1	21.4827	1.30677	0.968111	1.96561	0.0493436	0.461254

## Sheet: C_dKICTLvsdKISTI)
Supplementary Table 2_Differentially expressed genes in microglia_DESeq2 analysis_group C
ensembl ID	gene symbol	baseMean	negative pvalue	log2FoldChange	lfcSE	stat	pvalue	padj
ENSMUSG00000029304	Spp1	3289.72	8.91787	1.03406	0.1701	6.07916	1.20817e-09	1.0377e-05
ENSMUSG00000092341	Malat1	7587.67	7.25574	-1.23243	0.226852	-5.43274	5.54956e-08	0.000238326
ENSMUSG00000023078	Cxcl13	86.9892	6.37352	2.13906	0.422887	5.05824	4.23139e-07	0.00121145
ENSMUSG00000015932	Dstn	104.274	5.58985	-1.21811	0.25904	-4.70239	2.57129e-06	0.00413892
ENSMUSG00000097312	Gm26870	2229.72	5.5389	1.06469	0.227575	4.67839	2.89132e-06	0.00413892
ENSMUSG00000054072	Iigp1	130.189	5.67253	1.65273	0.348597	4.7411	2.12556e-06	0.00413892
ENSMUSG00000037563	Rps16	533.592	5.37884	-0.856842	0.18618	-4.60224	4.1798e-06	0.00512861
ENSMUSG00000075014	Gm10800	310.153	5.15464	0.832705	0.185311	4.49356	7.00421e-06	0.00675848
ENSMUSG00000044533	Rps2	350.507	5.14985	-0.905109	0.201529	-4.49121	7.08189e-06	0.00675848
ENSMUSG00000031328	Flna	97.2338	4.73658	-1.1475	0.267845	-4.28418	1.83411e-05	0.0157531
ENSMUSG00000003316	Glg1	198.231	4.43351	-0.989441	0.239785	-4.12636	3.68543e-05	0.0287765
ENSMUSG00000067847	Romo1	221.253	4.22889	-0.958744	0.238693	-4.01664	5.90346e-05	0.0402467
ENSMUSG00000041552	Ptchd1	101.928	4.21527	-1.10962	0.276766	-4.00923	6.09159e-05	0.0402467
ENSMUSG00000039252	Lgi2	229.609	4.11383	0.813011	0.205632	3.95373	7.69436e-05	0.0418112
ENSMUSG00000090841	Myl6	121.53	4.10853	-0.93249	0.236025	-3.95081	7.78879e-05	0.0418112
ENSMUSG00000033208	S100b	206.833	3.82686	-1.02053	0.269073	-3.79276	0.000148984	0.0633289
ENSMUSG00000035885	Cox8a	266.399	3.81012	-0.872538	0.230636	-3.78318	0.000154838	0.0633289
ENSMUSG00000034855	Cxcl10	103.915	3.67354	1.4522	0.392042	3.7042	0.000212063	0.0827913
ENSMUSG00000025782	Taf3	81.5472	3.5187	-1.01558	0.281106	-3.6128	0.000302903	0.0943993
ENSMUSG00000062997	Rpl35	181.321	3.50371	-0.872771	0.242177	-3.60385	0.000313537	0.0943993
ENSMUSG00000030718	Ppme1	82.9489	3.48185	-1.13904	0.317214	-3.59075	0.000329722	0.0943993
ENSMUSG00000035352	Ccl12	374.997	3.48406	0.854013	0.237749	3.59208	0.000328049	0.0943993
ENSMUSG00000005469	Prkaca	165.697	3.38697	-1.02237	0.289343	-3.53341	0.000410232	0.110109
ENSMUSG00000053754	Chd8	121.576	3.26987	-1.03968	0.300356	-3.46149	0.000537187	0.139815
ENSMUSG00000029561	Oasl2	127.495	3.2266	0.824328	0.240008	3.43458	0.000593469	0.149921
ENSMUSG00000033685	Ucp2	272.441	3.20571	-0.904032	0.264219	-3.42152	0.000622722	0.152816
ENSMUSG00000006154	Eps8l1	113.942	3.12336	-1.07643	0.319452	-3.36961	0.000752739	0.165776
ENSMUSG00000050708	Ftl1	626.356	3.12913	-0.803808	0.238287	-3.37327	0.000742801	0.165776
ENSMUSG00000033938	Ndufb7	75.6965	3.08258	-1.04432	0.31233	-3.34365	0.000826844	0.177544
ENSMUSG00000028709	Mob3c	99.9234	3.03583	-1.17715	0.355242	-3.31367	0.000920809	0.182785
ENSMUSG00000059119	Nap1l4	272.991	3.04529	-1.03615	0.312118	-3.31975	0.000900978	0.182785
ENSMUSG00000040857	Erf	122.468	3.01317	-1.16864	0.354235	-3.29905	0.000970123	0.185164
ENSMUSG00000024529	Lox	259.613	2.95779	0.897794	0.275137	3.26308	0.00110207	0.197201
ENSMUSG00000039410	Prdm16	70.2432	2.93155	-1.03615	0.319214	-3.24592	0.0011707	0.201104
ENSMUSG00000063286	Gm8995	299.925	2.90777	-0.846647	0.262095	-3.2303	0.0012366	0.207265
ENSMUSG00000035385	Ccl2	46.5852	2.90141	1.30317	0.403944	3.22611	0.00125483	0.207265
ENSMUSG00000037805	Rpl10a	69.122	2.85033	-0.991784	0.310681	-3.19229	0.00141148	0.224504
ENSMUSG00000044502	Bod1	136.449	2.82626	-0.84451	0.265882	-3.17626	0.00149188	0.228818
ENSMUSG00000026921	Egfl7	52.729	2.79796	-1.14138	0.361505	-3.1573	0.00159235	0.239943
ENSMUSG00000057181	5730455P16Rik	53.3179	2.77548	-1.11872	0.356033	-3.14218	0.00167696	0.248334
ENSMUSG00000061111	Mcrip1	100.431	2.73834	-0.882958	0.283266	-3.11706	0.00182666	0.255076
ENSMUSG00000020219	Timm13	49.9234	2.72021	-1.19976	0.386428	-3.10473	0.00190452	0.259649
ENSMUSG00000033684	Qsox1	67.2225	2.66995	-1.06366	0.346431	-3.07033	0.0021382	0.262479
ENSMUSG00000026536	Ifi211	67.1384	2.66975	1.03851	0.338255	3.07019	0.0021392	0.262479
ENSMUSG00000029767	Calu	177.127	2.67458	-0.857294	0.27893	-3.07351	0.00211555	0.262479
ENSMUSG00000003541	Ier3	86.4292	2.67944	-0.87289	0.283696	-3.07685	0.002092	0.262479
ENSMUSG00000059552	Trp53	45.5502	2.65756	-1.26031	0.411622	-3.0618	0.00220009	0.265542
ENSMUSG00000030697	Ppp4c	55.2773	2.64019	-1.05889	0.347199	-3.04981	0.00228984	0.267241
ENSMUSG00000071669	Snx29	81.3346	2.55149	-1.13126	0.37861	-2.98793	0.00280873	0.297829
ENSMUSG00000018287	Spag7	131.361	2.54087	-0.872167	0.292629	-2.98045	0.00287825	0.301479
ENSMUSG00000016252	Atp5e	248.587	2.50856	-0.860176	0.290837	-2.95759	0.00310056	0.310249
ENSMUSG00000056952	Tatdn2	102.891	2.48799	-1.05038	0.356914	-2.94296	0.00325095	0.317129
ENSMUSG00000040506	Ambra1	70.865	2.47371	-1.37507	0.468866	-2.93276	0.00335961	0.320618
ENSMUSG00000060657	Marf1	92.247	2.44256	-0.982145	0.337458	-2.91042	0.00360945	0.332476
ENSMUSG00000038539	Atf5	73.3437	2.42768	-0.90714	0.312839	-2.8997	0.00373523	0.33489
ENSMUSG00000028495	Rps6	152.66	2.40578	-0.848928	0.294373	-2.88385	0.00392841	0.335846
ENSMUSG00000061718	Ppp1r1b	100.701	2.40907	-0.813937	0.282006	-2.88624	0.00389875	0.335846
ENSMUSG00000030111	A2m	49.7581	2.25424	-1.17635	0.424344	-2.77215	0.00556876	0.39205
ENSMUSG00000028037	Ifi44	48.3406	2.24622	1.26808	0.458431	2.76613	0.00567263	0.392921
ENSMUSG00000020857	Nme2	70.944	2.24843	0.920393	0.332537	2.76779	0.00564381	0.392921
ENSMUSG00000022463	Srebf2	157.674	2.22589	-0.81107	0.294846	-2.75083	0.00594448	0.407528
ENSMUSG00000112096	A430103D13Rik	58.8337	2.21575	0.826377	0.301248	2.74318	0.00608479	0.408299
ENSMUSG00000078495	Zfp984	61.2243	2.20616	0.874723	0.319718	2.73592	0.00622066	0.409662
ENSMUSG00000033735	Spr	105.803	2.20239	-1.05691	0.386713	-2.73306	0.00627494	0.409662
ENSMUSG00000067567	Hdac8	39.1018	2.19767	-1.46519	0.536805	-2.72947	0.00634358	0.409662
ENSMUSG00000019338	Zfp687	57.8821	2.18764	-0.873078	0.320766	-2.72185	0.00649172	0.4161
ENSMUSG00000023118	Sympk	41.9173	2.11404	-1.26801	0.475738	-2.66536	0.00769056	0.449349
ENSMUSG00000070002	Ell	111.927	2.06719	-0.824896	0.313782	-2.62888	0.00856657	0.46824
ENSMUSG00000003279	Dlgap1	83.1966	2.0619	-0.882042	0.336049	-2.62474	0.00867153	0.46824
ENSMUSG00000057789	Bak1	77.9441	2.04387	-1.09405	0.419084	-2.61057	0.00903913	0.473397
ENSMUSG00000099696	2900052N01Rik	56.5067	2.00836	-0.935081	0.362086	-2.58248	0.00980924	0.496853
ENSMUSG00000059089	Fcgr4	51.9026	1.96824	0.832467	0.326401	2.55044	0.0107587	0.499574
ENSMUSG00000073491	Ifi213	65.5258	1.99285	0.842054	0.327631	2.57013	0.0101661	0.499574
ENSMUSG00000029298	Gbp9	56.5374	1.91886	0.834026	0.332209	2.51055	0.0120543	0.499574
ENSMUSG00000030302	Atp2b2	74.8983	1.97526	-0.865965	0.338788	-2.55607	0.0105862	0.499574
ENSMUSG00000032743	D430042O09Rik	80.477	1.92495	-0.826312	0.328488	-2.5155	0.0118865	0.499574
ENSMUSG00000048758	Rpl29	70.628	1.9048	-0.813794	0.325635	-2.4991	0.0124509	0.499574
ENSMUSG00000112023	Lilr4b	47.0201	1.90221	0.841302	0.336927	2.49698	0.0125254	0.499574
ENSMUSG00000035754	Wdr18	53.2122	1.97783	-0.839904	0.328327	-2.55813	0.0105237	0.499574
ENSMUSG00000046879	Irgm1	108.894	1.91163	0.845424	0.337539	2.50467	0.0122565	0.499574
ENSMUSG00000039703	Nploc4	42.7649	1.94914	-0.89362	0.352502	-2.53507	0.0112423	0.499574
ENSMUSG00000044442	N6amt1	45.9227	1.88983	-0.946276	0.38051	-2.48686	0.0128876	0.499574
ENSMUSG00000024665	Fads2	51.9719	1.89961	-0.976966	0.391591	-2.49486	0.0126006	0.499574
ENSMUSG00000025487	Psmd13	155.801	1.87267	-1.54637	0.62536	-2.47277	0.013407	0.505055
ENSMUSG00000044345	Marveld1	127.986	1.86643	-0.855091	0.346523	-2.46763	0.013601	0.510127
ENSMUSG00000032477	Cdc25a	54.9157	1.82697	-0.813322	0.334022	-2.43493	0.0148946	0.514054
ENSMUSG00000039568	Ubald1	53.9749	1.8534	-0.893424	0.363643	-2.45687	0.0140153	0.514054
ENSMUSG00000035864	Syt1	43.4292	1.81592	-1.32689	0.547012	-2.42571	0.0152784	0.520737
ENSMUSG00000045752	Tssc4	122.564	1.80795	-0.804659	0.332636	-2.41904	0.0155616	0.522104
ENSMUSG00000057666	Gapdh	49.5027	1.76374	-1.08079	0.453773	-2.38179	0.0172288	0.524746
ENSMUSG00000004567	Mcoln1	97	1.77344	-0.999992	0.418407	-2.39	0.0168484	0.524746
ENSMUSG00000038290	Smg6	75.5516	1.78354	-0.899765	0.375132	-2.39853	0.0164612	0.524746
ENSMUSG00000041193	Pla2g5	69.5243	1.71861	-0.954603	0.407381	-2.34327	0.0191157	0.547282
ENSMUSG00000031400	G6pdx	42.8689	1.66757	-0.894505	0.389068	-2.29909	0.0214997	0.564711
ENSMUSG00000028847	Trappc3	71.6296	1.6615	-0.82988	0.361793	-2.2938	0.021802	0.570908
ENSMUSG00000056054	S100a8	55.9061	1.64948	0.845051	0.370105	2.28327	0.0224143	0.573142
ENSMUSG00000078440	Dohh	85.9459	1.63904	-0.849669	0.373626	-2.27411	0.0229592	0.574917
ENSMUSG00000020520	Galnt10	82.6622	1.59871	-0.819497	0.366104	-2.23843	0.0251933	0.594465
ENSMUSG00000034243	Golgb1	68.7126	1.5897	-0.813686	0.364818	-2.23039	0.0257214	0.60033
ENSMUSG00000116995	Gm21926	58.5917	1.58596	-1.02179	0.458809	-2.22704	0.0259443	0.600636
ENSMUSG00000054708	Ankrd24	65.486	1.56617	-1.04297	0.472082	-2.2093	0.0271539	0.608617
ENSMUSG00000084796	Mir142hg	44.7782	1.53827	-1.04772	0.479703	-2.1841	0.0289552	0.615585
ENSMUSG00000033900	Map9	39.15	1.52619	-0.876065	0.403139	-2.17311	0.0297721	0.619614
ENSMUSG00000073940	Hbb-bt	40.0905	1.49401	1.00141	0.467154	2.14364	0.0320619	0.625018
39011		43.4667	1.48396	-0.829604	0.388689	-2.13437	0.0328128	0.632432
ENSMUSG00000024926	Kat5	84.3878	1.4665	-0.886297	0.41842	-2.1182	0.0341584	0.640601
ENSMUSG00000027936	Crtc2	40.6628	1.40185	-0.875454	0.425501	-2.05746	0.0396416	0.654743
ENSMUSG00000048078	Tenm4	48.4775	1.42176	-0.828965	0.399249	-2.07631	0.0378652	0.654743
ENSMUSG00000004707	Ly9	263.963	1.36385	-1.73997	0.860891	-2.02113	0.0432665	0.671629
ENSMUSG00000040010	Slc7a5	50.7648	1.35375	-1.03559	0.514861	-2.01139	0.0442843	0.673694
ENSMUSG00000028062	Lamtor2	90.8987	1.34461	-1.74742	0.872602	-2.00254	0.0452263	0.676274
ENSMUSG00000072235	Tuba1a	318.94	1.33282	-1.09864	0.551778	-1.99109	0.0464713	0.676274
ENSMUSG00000046447	Camk2n1	332.865	1.31162	-1.27979	0.649518	-1.97037	0.0487959	0.681169
ENSMUSG00000101939	Gm28438	23.7634	1.34646	-1.28244	0.639831	-2.00434	0.0450335	NA
ENSMUSG00000026171	Rnf25	23.3174	1.79383	-3.25582	1.35254	-2.4072	0.0160755	NA
ENSMUSG00000026424	Gpr37l1	36.2226	1.36793	-1.10679	0.546552	-2.02505	0.0428622	NA
ENSMUSG00000039254	Pomt1	24.9913	1.39221	-0.896214	0.437542	-2.04829	0.0405314	NA
ENSMUSG00000026883	Dab2ip	28.573	2.00547	-1.10045	0.4265	-2.58018	0.00987489	NA
ENSMUSG00000055612	Cdca7	33.9261	1.53897	-0.960755	0.439759	-2.18473	0.0289086	NA
ENSMUSG00000027014	Cwc22	23.3478	1.48661	-1.05053	0.491633	-2.13682	0.0326126	NA
ENSMUSG00000027254	Map1a	32.6824	1.39994	-1.22627	0.596535	-2.05565	0.0398164	NA
ENSMUSG00000027318	Adam33	35.8072	2.45285	1.07335	0.36786	2.91781	0.00352496	NA
ENSMUSG00000028068	Iqgap3	28.8788	1.8913	-1.12177	0.450859	-2.48806	0.012844	NA
ENSMUSG00000104795	Gm42783	30.0374	2.01239	-1.13713	0.439779	-2.58568	0.00971865	NA
ENSMUSG00000040724	Kcna2	31.0795	1.59579	-1.34876	0.603252	-2.23582	0.0253635	NA
ENSMUSG00000086782	E130102H24Rik	28.614	1.31765	0.812556	0.411154	1.97628	0.0481228	NA
ENSMUSG00000033365	Ipo13	25.4803	1.5989	-1.03257	0.461259	-2.23859	0.0251824	NA
ENSMUSG00000028982	Slc25a33	30.2521	1.67575	-0.936268	0.405975	-2.30622	0.0210983	NA
ENSMUSG00000029417	Cxcl9	26.2622	1.76667	1.2341	0.517601	2.38427	0.017113	NA
ENSMUSG00000079363	Gbp4	27.3275	1.43178	0.988601	0.473978	2.08575	0.0370012	NA
ENSMUSG00000029361	Nos1	21.7129	2.8784	1.59025	0.495265	3.21091	0.00132313	NA
ENSMUSG00000000148	Brat1	26.1884	1.4012	-0.895711	0.435478	-2.05685	0.0397009	NA
ENSMUSG00000029636	Wasf3	27.4118	1.80697	-1.07535	0.444685	-2.41822	0.0155967	NA
ENSMUSG00000068396	Rpl34-ps1	25.9035	1.52214	-0.944281	0.435271	-2.16941	0.0300514	NA
ENSMUSG00000030034	Ino80b	27.1465	1.51605	-1.02892	0.475502	-2.16385	0.0304755	NA
ENSMUSG00000030124	Lag3	31.8893	1.6871	1.06392	0.459363	2.31608	0.020554	NA
ENSMUSG00000064254	Ethe1	26.028	1.59097	-0.964181	0.432073	-2.23152	0.0256466	NA
ENSMUSG00000003762	Coq8b	26.059	2.16376	-1.37421	0.508283	-2.70363	0.00685871	NA
ENSMUSG00000042831	Alkbh6	37.042	1.66173	-0.884522	0.385582	-2.29399	0.0217908	NA
ENSMUSG00000006651	Aplp1	34.1764	2.26905	-1.24813	0.448446	-2.78323	0.00538212	NA
ENSMUSG00000074158	Zfp976	22.5245	1.49852	-1.3957	0.64983	-2.14779	0.0317308	NA
ENSMUSG00000003873	Bax	35.3829	1.49416	-2.42345	1.13046	-2.14377	0.032051	NA
ENSMUSG00000048677	Tpcn2	26.9116	2.34818	-1.93962	0.682525	-2.84183	0.00448561	NA
ENSMUSG00000023262	Acy1	25.3266	1.53695	-1.10959	0.508311	-2.1829	0.0290433	NA
ENSMUSG00000111844	Gm47097	30.3165	1.58911	-1.05941	0.475101	-2.22986	0.0257566	NA
ENSMUSG00000066233	Tmem42	31.8021	1.33812	-0.855099	0.428355	-1.99624	0.0459076	NA
ENSMUSG00000096054	Syne1	35.3691	1.93879	-1.31586	0.520779	-2.52671	0.0115137	NA
ENSMUSG00000025374	Nabp2	33.1073	3.23999	-1.83674	0.533484	-3.44293	0.000575458	NA
ENSMUSG00000020431	Adcy1	36.6064	1.45194	-1.19167	0.566211	-2.10463	0.0353233	NA
ENSMUSG00000078153	Psme2b	25.6531	2.57276	-1.3774	0.458694	-3.00287	0.00267449	NA
ENSMUSG00000078920	Ifi47	26.8909	1.55359	0.97407	0.443169	2.19796	0.0279517	NA
ENSMUSG00000020646	Mboat2	27.7755	1.45742	-0.93424	0.442822	-2.10974	0.0348805	NA
ENSMUSG00000056899	Immp2l	29.1936	1.3162	0.80296	0.40659	1.97486	0.0482837	NA
ENSMUSG00000047454	Gphn	20.3952	1.41747	-1.01733	0.490931	-2.07226	0.0382414	NA
ENSMUSG00000037712	Fermt2	22.071	1.42767	-0.996341	0.478578	-2.08188	0.0373537	NA
ENSMUSG00000115555	Gm49307	29.2173	3.50857	-2.36355	0.655311	-3.60676	0.000310046	NA
ENSMUSG00000022026	Olfm4	33.9227	1.48992	0.962246	0.449675	2.13987	0.0323654	NA
ENSMUSG00000060143	Gm10076	27.8905	1.65543	-1.21542	0.531101	-2.28849	0.0221093	NA
ENSMUSG00000022559	Fbxl6	26.5791	1.51266	-0.996321	0.461099	-2.16075	0.0307144	NA
ENSMUSG00000022456	45172	21.4234	1.58529	-1.4316	0.642999	-2.22645	0.0259844	NA
ENSMUSG00000022453	Naga	20.664	1.64488	-1.14082	0.500524	-2.27924	0.0226526	NA
ENSMUSG00000003528	Slc25a1	26.837	1.35775	-0.864666	0.42906	-2.01525	0.043878	NA
ENSMUSG00000117916	AC141882.2	31.8036	1.47219	-0.932228	0.43901	-2.12348	0.0337139	NA
ENSMUSG00000033739	Fkbpl	21.4783	1.47261	-1.07119	0.504358	-2.12387	0.0336811	NA
ENSMUSG00000023971	Rrp36	32.1502	1.79106	-1.07913	0.44873	-2.40486	0.0161785	NA
ENSMUSG00000103793	Pcdhga6	29.8486	1.6163	1.00167	0.44439	2.25405	0.0241933	NA
ENSMUSG00000033022	Cdo1	34.0062	2.41031	1.16544	0.403667	2.88713	0.00388771	NA
ENSMUSG00000095098	Ccdc85b	31.0624	2.08715	-1.71983	0.65035	-2.64447	0.00818189	NA
ENSMUSG00000031362	Xlr4c	24.0243	4.20872	2.11911	0.529027	4.00567	6.18417e-05	NA
ENSMUSG00000025656	Arhgef9	30.5091	1.36355	-0.965651	0.477847	-2.02084	0.0432966	NA
ENSMUSG00000041020	Map7d2	20.6983	1.67938	-1.72224	0.745762	-2.30937	0.0209229	NA
9959		23.4306	1.30237	-1.05994	0.54043	-1.96128	0.0498458	NA
